# Supplementary material for: SARS-CoV-2 Quasispecies Provides an Advantage Mutation Pool for the Epidemic Variants
Source: Microbiol Spectr. 2021 Aug 4;9(1):10.1128/spectrum.00261-21. doi: 10.1128/spectrum.00261-21 (PMC8552775; doi:10.1128/spectrum.00261-21)
Supplement: SUPPLEMENTAL FILE 1 — Supplemental material. Download SPECTRUM00261-21_Supp_1_seq10.xls, XLS file, 1.5 MB [file spectrum00261-21_supp_1_seq10.xls]

## Sheet: S1
Table S1 Information of participants and the related samples.
Group ID	Family ID	Sample ID	Patient ID	Generation of infection	Sampling date	Sampling type	CTa
FG	1	FG1-0126-NS	FG1	1st	January 26, 2020	Nasopharyngeal Swabs	24.1
FG	1	FG1-0127-NS	FG1	1st	January 27, 2020	Nasopharyngeal Swabs	22.9
FG	1	FG1-0129-NS	FG1	1st	January 29, 2020	Nasopharyngeal Swabs	19.7
FG	1	FG1-0126-SP	FG1	1st	January 26, 2020	Sputum	16.3
FG	1	FG2-0127-NS	FG2	2nd	January 27, 2020	Nasopharyngeal Swabs	26.2
FG	1	FG3-0127-NS	FG3	2nd	January 27, 2020	Nasopharyngeal Swabs	28.8
FG	1	FG4-0127-NS	FG4	2nd	January 27, 2020	Nasopharyngeal Swabs	23.4
FG	1	FG5-0205-ST	FG5	2nd	February 05, 2020	Stool	20.4
SG	2	SG1-0131-SP	SG1	2nd	January 31, 2020	Sputum	18.3
SG	3	SG2-0131-SP	SG2	2nd	January 31, 2020	Sputum	11.9
SG	3	SG3-0203-NS	SG3	3rd	February 03, 2020	Nasopharyngeal Swabs	19.7
SG	3	SG3-0205-ST	SG3	3rd	February 05, 2020	Stool	19.7
SG	3	SG3-0206-SP	SG3	3rd	February 06, 2020	Sputum	13.7
SG	3	SG4-0211-ST	SG4	3rd	February 11, 2020	Stool	22.3
Note: a represents for cycle threshold for real-time PCR.

## Sheet: S2
Table S2 Statistics of the deep sequencing data.
Sample ID	Sequencing data size (Gb)	Pass number of CCS
		>= 1	>=2	>=3	>= 4	>= 5	>= 6	>= 7	>= 8	>= 9	>=10
SG1-0131-SP	2.62	42763	40963	37819	34703	32079	29799	27633	25629	23795	22118
SG2-0131-SP	2.35	40122	38309	34979	31783	28922	26522	24336	22284	20413	18671
SG4-0211-ST	1.24	15141	14552	13207	11798	10665	9697	8777	7960	7189	6492
SG3-0203-NS	1.2	17336	16647	15085	13463	12161	11040	10059	9186	8352	7584
SG3-0205-ST	2.48	37408	35760	33010	30329	28112	26069	24268	22546	20928	19414
SG3-0206-SP	3.35	52739	50392	46429	42547	39240	36312	33820	31420	29141	27012
FG1-0126-NS	1.28	16290	15397	14220	13250	12366	11656	10938	10319	9736	9124
FG1-0126-SP	2.94	34074	32642	30536	28297	26423	24806	23365	22094	20872	19803
FG1-0127-NS	1.67	16802	16004	14794	13780	12928	12166	11386	10687	10044	9426
FG1-0129-NS	0.92	11731	11159	10246	9512	8884	8320	7792	7307	6858	6423
FG2-0127-NS	3.22	39634	37756	34975	32674	30554	28753	27016	25426	23859	22382
FG3-0127-NS	1.83	25236	23427	21622	20191	18913	17728	16627	15633	14682	13841
FG4-0127-NS	1.54	24759	23368	21589	20085	18735	17577	16506	15531	14582	13651
FG5-0205-ST	0.33	5044	4672	4325	3975	3673	3397	3178	2926	2725	2536

## Sheet: S3
Table S3 Statistics of all amino acid variations of 14 samples.
Amino acid variations	SNVs and codon variations	Occurrence within each sample
		SG4-0211-ST	SG3-0203-NS	SG3-0205-ST	SG3-0206-SP	SG1-0131-SP	SG2-0131-SP	FG1-0126-NS	FG1-0126-SP	FG1-0127-NS	FG1-0129-NS	FG2-0127-NS	FG3-0127-NS	FG4-0127-NS	FG5-0205-ST
F2C	5T>G:TTT>TGT	0	1	0	1	4	1	0	1	1	1	0	0	0	0
F2S	5T>C:TTT>TCT	0	1	4	0	0	0	0	0	1	0	1	0	1	0
F2Y	5T>A:TTT>TAT	0	0	1	0	0	0	0	0	0	0	0	0	0	0
F2L	6T>G:TTT>TTG	0	0	1	2	10	0	1	2	2	0	1	0	1	0
V3D	8T>A:GTT>GAT	0	0	0	0	1	0	0	0	0	0	0	0	0	0
V3A	8T>C:GTT>GCT	0	1	0	0	0	1	0	0	2	1	1	0	0	0
V3I	7G>A:GTT>ATT	0	0	0	0	0	0	0	0	0	0	1	0	1	0
V3G	8T>G:GTT>GGT	2	2	6	4	6	4	2	3	1	1	3	2	1	0
F4I	10T>A:TTT>ATT	0	0	0	1	0	0	0	0	0	0	1	0	0	0
F4V	10T>G:TTT>GTT	0	0	1	2	1	2	1	0	1	0	0	0	0	0
F4L	10T>C:TTT>CTT;12T>A:TTT>TTA;12T>G:TTT>TTG	2	1	1	2	1	0	0	1	0	0	1	0	1	0
F4C	11T>G:TTT>TGT;11T>G:TTT>TGC;12T>C:TTT>TGC	2	3	6	10	4	2	2	11	4	0	3	1	2	0
F4S	11T>C:TTT>TCT	2	0	0	0	0	0	0	0	0	0	0	0	0	0
L5R	14T>G:CTT>CGT	1	1	1	0	1	0	0	3	1	1	1	1	0	0
L5V	13C>G:CTT>GTT	0	1	0	0	0	0	0	0	0	0	0	0	0	0
L5H	14T>A:CTT>CAT	0	0	0	0	0	0	0	0	0	1	0	0	0	0
L5P	14T>C:CTT>CCT	1	0	0	0	2	2	0	1	0	0	2	1	0	0
L5I	13C>A:CTT>ATT	1	2	2	3	3	6	0	2	2	0	3	0	0	0
L5F	13C>T:CTT>TTT	0	0	0	1	0	0	0	0	0	0	0	0	0	0
L5M	13C>A:CTT>ATG;15T>G:CTT>ATG	1	4	3	6	11	8	1	6	4	0	223	2	2	0
V6L	16G>C:GTT>CTT	0	0	0	0	1	0	0	1	0	0	0	0	0	0
V6A	17T>C:GTT>GCT	0	0	1	0	2	0	0	0	0	0	0	0	1	0
V6G	17T>G:GTT>GGT	0	0	4	9	3	5	0	5	4	1	11	2	3	2
V6D	17T>A:GTT>GAT	0	0	0	0	1	0	0	1	0	0	0	1	0	0
V6F	16G>T:GTT>TTT	0	0	0	6	1	0	0	0	0	0	0	0	0	0
V6I	16G>A:GTT>ATT	0	1	1	1	0	0	0	0	0	0	0	4	0	0
L7I	19T>A:TTA>ATA	0	1	0	0	0	0	0	0	0	0	0	0	0	0
L7S	20T>C:TTA>TCA	1	1	1	2	2	3	2	2	0	0	1	3	5	1
L7U	20T>A:TTA>TAA;20T>G:TTA>TGA	2	1	4	1	2	0	0	4	1	0	1	2	3	0
L7V	19T>G:TTA>GTA	1	1	2	1	1	2	0	1	0	0	0	0	0	0
L7F	21A>C:TTA>TTC	0	0	0	0	1	0	0	0	0	0	0	1	0	0
L8M	22T>A:TTG>ATG	0	0	0	0	0	0	0	0	0	1	0	0	0	0
L8S	23T>C:TTG>TCG	3	1	1	7	3	7	3	1	14	3	7	2	4	0
L8V	22T>G:TTG>GTG	1	0	0	0	1	1	0	0	1	0	2	1	1	0
L8W	23T>G:TTG>TGG	0	0	2	0	1	1	1	0	0	0	0	0	0	0
L8U	23T>A:TTG>TAG	0	0	0	0	6	0	0	0	0	0	0	1	0	0
L8F	24G>T:TTG>TTT;24G>C:TTG>TTC	0	0	0	1	3	0	0	0	0	1	0	327	0	0
P9L	26C>T:CCA>CTA	0	2	0	1	0	1	0	0	0	0	0	0	0	0
P9Q	26C>A:CCA>CAA	1	1	1	1	2	1	0	0	1	0	0	1	1	0
P9A	25C>G:CCA>GCA	0	0	0	0	1	0	0	0	0	0	0	0	1	0
P9S	25C>T:CCA>TCA	2	4	12	14	3	9	1	5	23	4	10	7	6	5
P9T	25C>A:CCA>ACA	0	0	0	1	0	0	0	1	0	0	0	0	0	0
L10R	29T>G:CTA>CGA	0	0	0	0	3	0	0	0	0	0	0	0	0	0
L10I	28C>A:CTA>ATA	1	1	1	1	2	0	0	2	0	2	2	0	0	0
L10P	29T>C:CTA>CCA	0	0	0	0	3	1	1	0	0	0	1	1	0	0
V11I	31G>A:GTC>ATC	0	0	0	0	0	9	0	0	0	0	0	0	0	0
V11F	31G>T:GTC>TTC	0	0	0	1	4	0	0	0	0	0	1	0	0	0
V11L	31G>C:GTC>CTC	0	1	0	0	0	0	0	0	0	0	0	0	0	0
V11A	32T>C:GTC>GCC	0	0	0	0	1	0	1	2	0	0	1	0	0	0
V11G	32T>G:GTC>GGC	0	0	0	0	2	1	0	0	0	0	0	0	1	0
V11D	32T>A:GTC>GAC	0	0	0	0	0	0	0	0	0	0	0	1	0	0
S12C	35C>G:TCT>TGT	0	0	0	0	1	0	0	0	0	0	0	0	0	0
S12Y	35C>A:TCT>TAT	0	0	2	1	1	1	0	0	0	0	0	1	0	0
S12A	34T>G:TCT>GCT	0	0	0	1	0	1	0	0	0	0	0	0	0	0
S12T	34T>A:TCT>ACT	1	0	0	0	0	0	0	0	0	0	0	0	0	0
S12F	35C>T:TCT>TTT	1	38	1	1	3	10	0	0	0	0	0	1	0	0
S13G	37A>G:AGT>GGT	0	0	0	0	0	0	0	0	0	0	0	0	1	0
S13R	37A>C:AGT>CGT;39T>G:AGT>AGG	0	0	1	1	1	0	0	0	0	0	1	0	0	0
S13N	38G>A:AGT>AAT	0	0	0	10	0	0	0	0	0	0	0	1	0	0
S13C	37A>T:AGT>TGT	1	0	5	0	0	0	0	0	0	1	0	0	0	0
S13I	38G>T:AGT>ATT	1	1	0	4	1	1	0	0	1	0	2	0	0	0
S13T	38G>C:AGT>ACT	0	0	0	0	4	0	0	0	0	0	0	0	0	0
Q14L	41A>T:CAG>CTG	0	0	1	0	2	0	0	0	0	0	186	0	0	0
Q14H	42G>T:CAG>CAT;42G>C:CAG>CAC	0	0	2	3	1	1	0	0	0	0	1	1	0	0
Q14K	40C>A:CAG>AAG	0	0	0	1	0	0	0	0	0	0	0	0	0	0
Q14U	40C>T:CAG>TAG	0	0	4	1	1	8	0	1	0	0	2	0	20	0
Q14P	41A>C:CAG>CCG	1	0	0	1	1	1	0	2	0	0	3	0	0	0
Q14R	41A>G:CAG>CGG	0	0	0	3	0	1	1	0	0	0	0	0	0	1
C15S	43T>A:TGT>AGT	1	0	0	1	0	0	0	0	0	2	0	0	0	0
C15R	43T>C:TGT>CGT	1	0	1	0	0	0	1	2	0	0	0	0	1	0
C15Y	44G>A:TGT>TAT	0	0	1	0	3	0	0	0	0	0	0	0	0	0
C15G	43T>G:TGT>GGT	0	0	0	0	1	0	0	0	1	1	0	0	0	0
C15W	45T>G:TGT>TGG	0	0	0	0	1	1	0	1	2	0	0	0	1	0
C15F	44G>T:TGT>TTT	0	2	0	0	1	0	2	1	0	0	0	0	0	0
V16I	46G>A:GTT>ATT	0	0	0	0	0	0	0	1	0	1	0	0	0	0
V16G	47T>G:GTT>GGT	0	0	1	3	3	4	0	2	0	0	1	1	0	200
V16F	46G>T:GTT>TTT	0	0	1	9	2	0	0	0	0	0	0	0	0	0
V16A	47T>C:GTT>GCT	0	0	0	0	2	0	1	5	1	0	0	171	1	0
N17Y	49A>T:AAT>TAT	0	0	0	2	2	0	0	0	0	0	0	0	0	0
N17H	49A>C:AAT>CAT	0	1	0	0	1	0	0	0	0	0	0	0	0	0
N17D	49A>G:AAT>GAT	0	1	1	9	1	1	0	1	1	1	2	0	0	0
N17K	51T>A:AAT>AAA;51T>G:AAT>AAG	0	0	0	1	0	0	0	0	0	0	0	0	1	0
N17T	50A>C:AAT>ACT	0	0	1	0	0	1	0	1	0	0	1	0	0	0
N17I	50A>T:AAT>ATT	0	0	0	1	0	0	0	0	0	0	0	0	0	0
N17S	50A>G:AAT>AGT	0	0	0	0	2	2	0	1	0	0	0	0	0	0
L18F	52C>T:CTT>TTT	0	0	1	2	6	0	0	2	0	1	1	0	0	0
L18I	52C>A:CTT>ATT	1	0	0	1	0	0	0	1	0	0	0	0	0	0
L18R	53T>G:CTT>CGT	0	0	0	0	3	1	0	1	0	0	0	0	0	0
L18P	53T>C:CTT>CCT	0	0	0	1	1	6	0	0	0	0	0	0	0	0
L18V	52C>G:CTT>GTT	0	0	0	0	0	0	0	1	0	0	0	0	0	0
T19R	56C>G:ACA>AGA	0	0	0	0	0	0	0	0	0	0	0	0	1	0
T19A	55A>G:ACA>GCA	0	0	1	1	2	2	0	0	0	0	0	0	1	0
T19P	55A>C:ACA>CCA	0	0	2	0	1	1	0	0	0	0	0	0	0	0
T19I	56C>T:ACA>ATA	0	0	1	0	2	0	0	0	0	4	0	0	0	0
T19K	56C>A:ACA>AAA	0	0	0	0	1	0	0	0	0	0	0	0	0	0
T19S	55A>T:ACA>TCA	0	0	1	0	0	0	0	0	0	0	0	0	0	0
T20N	59C>A:ACC>AAC	1	0	0	3	0	0	0	0	0	0	0	0	0	0
T20P	58A>C:ACC>CCC	0	1	0	1	0	0	0	0	0	0	1	0	0	0
T20I	59C>T:ACC>ATC	0	0	0	5	9	9	0	1	1	0	0	0	0	91
T20S	59C>G:ACC>AGC	0	0	0	0	1	1	0	0	0	0	0	0	0	0
T20A	58A>G:ACC>GCC	0	1	1	2	3	1	0	0	0	0	0	1	0	0
R21S	63A>T:AGA>AGT	0	0	0	1	0	2	0	0	0	0	0	0	0	0
R21K	62G>A:AGA>AAA	0	0	0	0	0	1	0	0	0	0	0	0	0	0
R21I	62G>T:AGA>ATA	0	0	1	6	2	1	0	1	1	2	0	3	0	2
R21G	61A>G:AGA>GGA	0	0	0	0	0	0	1	3	0	0	0	0	2	0
R21U	61A>T:AGA>TGA	0	0	0	0	0	0	0	0	0	0	0	0	1	0
T22I	65C>T:ACT>ATT	0	2	0	1	1	5	0	0	0	1	0	0	0	0
T22P	64A>C:ACT>CCT	1	0	1	0	1	0	0	0	0	0	0	1	0	0
T22N	65C>A:ACT>AAT	1	0	0	0	0	0	0	0	1	0	0	0	0	1
T22S	64A>T:ACT>TCT	0	0	0	0	1	0	0	0	0	0	0	0	0	0
Q23U	67C>T:CAA>TAA	0	0	0	1	3	2	0	0	0	0	1	2	0	0
Q23H	69A>C:CAA>CAC;69A>T:CAA>CAT	1	0	37	1	1	0	0	1	0	0	1	0	1	0
Q23P	68A>C:CAA>CCA	1	0	4	0	1	0	0	1	0	0	0	0	1	0
Q23R	68A>G:CAA>CGA	0	0	7	2	3	1	1	1	1	0	2	2	0	0
Q23K	67C>A:CAA>AAA	0	0	0	0	2	1	0	0	0	0	0	0	0	0
L24U	71T>A:TTA>TAA;71T>G:TTA>TGA	0	1	0	0	1	0	0	1	0	0	0	0	0	0
L24S	71T>C:TTA>TCA	1	2	3	8	4	3	3	2	1	4	2	4	5	0
L24F	72A>C:TTA>TTC	1	0	1	1	0	0	0	0	0	0	0	0	1	0
L24V	70T>G:TTA>GTA	0	0	0	0	2	0	0	0	3	0	1	0	0	0
P25H	74C>A:CCC>CAC	0	2	2	2	1	2	0	0	0	2	1	0	1	0
P25T	73C>A:CCC>ACC	1	3	1	3	3	1	1	5	2	1	1	1	1	0
P25R	74C>G:CCC>CGC	0	0	0	0	0	0	0	1	0	0	1	0	1	0
P25S	73C>T:CCC>TCC	0	0	0	0	1	0	0	1	0	1	1	0	1	0
P25A	73C>G:CCC>GCC	0	0	0	0	0	1	0	0	0	0	0	0	0	0
P25L	74C>T:CCC>CTC	0	1	4	0	2	1	0	2	1	0	2	0	0	0
P26T	76C>A:CCT>ACT	0	0	0	1	1	3	1	3	0	0	0	0	0	0
P26H	77C>A:CCT>CAT	3	1	2	10	6	4	0	5	1	1	1	2	0	0
P26A	76C>G:CCT>GCT	0	1	0	1	1	0	0	0	0	0	0	0	0	0
P26L	77C>T:CCT>CTT	1	0	0	1	3	0	0	1	0	6	2	1	0	0
P26S	76C>T:CCT>TCT	0	0	0	16	3	12	0	0	0	1	0	0	0	0
P26R	77C>G:CCT>CGT	0	0	0	0	1	0	0	0	0	0	0	0	1	0
A27E	80C>A:GCA>GAA	0	0	0	0	0	0	0	1	0	0	0	1	1	0
A27V	80C>T:GCA>GTA	1	1	2	0	1	1	1	7	0	4	0	1	0	0
A27G	80C>G:GCA>GGA	0	0	0	0	0	0	0	1	0	0	0	0	0	0
A27P	79G>C:GCA>CCA	0	0	0	1	0	0	0	0	0	0	0	0	0	0
A27S	79G>T:GCA>TCA	0	0	0	3	0	0	0	0	1	0	0	0	15	0
A27T	79G>A:GCA>ACA	0	0	0	8	0	3	0	0	0	0	0	0	0	0
Y28C	83A>G:TAC>TGC	0	0	4	1	1	0	0	0	0	0	1	0	1	0
Y28D	82T>G:TAC>GAC	1	0	0	0	1	0	0	0	0	0	0	1	0	0
Y28S	83A>C:TAC>TCC	0	0	0	1	0	0	0	1	0	0	0	0	0	0
Y28H	82T>C:TAC>CAC	0	1	0	0	1	0	0	1	0	0	0	1	0	0
Y28U	84C>A:TAC>TAA;84C>G:TAC>TAG	1	0	0	1	0	0	0	0	0	0	0	0	0	0
T29A	85A>G:ACT>GCT	0	0	0	0	1	0	0	1	0	0	1	1	0	0
T29P	85A>C:ACT>CCT	0	0	0	0	0	1	0	0	0	0	0	1	0	0
T29N	86C>A:ACT>AAT	1	0	0	0	1	0	0	1	0	0	0	1	0	0
T29I	86C>T:ACT>ATT	0	1	0	0	4	6	0	0	0	1	1	0	0	0
N30K	90T>G:AAT>AAG;90T>A:AAT>AAA	1	0	0	4	2	2	0	1	0	1	0	0	1	0
N30Y	88A>T:AAT>TAT	0	0	1	0	0	0	0	0	0	0	0	0	0	0
N30I	89A>T:AAT>ATT	0	0	1	11	1	0	0	0	0	0	0	0	0	0
N30T	89A>C:AAT>ACT	0	0	2	2	0	3	1	2	0	0	0	1	0	0
N30S	89A>G:AAT>AGT	0	0	0	9	1	0	0	0	0	0	0	0	0	0
N30D	88A>G:AAT>GAT	9	0	2	1	2	3	4	1	0	1	4	5	3	0
S31A	91T>G:TCT>GCT	0	0	1	0	0	0	0	0	0	0	0	1	0	0
S31Y	92C>A:TCT>TAT	0	0	1	1	1	0	0	1	0	0	1	0	0	0
S31P	91T>C:TCT>CCT	2	2	3	1	3	2	3	0	3	1	3	0	0	1
S31F	92C>T:TCT>TTT	0	0	1	3	1	1	0	1	1	0	0	0	0	0
F32S	95T>C:TTC>TCC	0	0	1	2	1	0	1	1	1	1	2	2	3	0
F32V	94T>G:TTC>GTC	1	1	0	5	1	0	0	2	0	0	0	2	0	0
F32C	95T>G:TTC>TGC	0	1	0	0	0	0	0	0	1	0	0	0	0	0
F32L	96C>A:TTC>TTA;96C>G:TTC>TTG	0	0	1	3	0	0	0	0	0	0	0	0	0	0
T33I	98C>T:ACA>ATA	1	1	0	1	0	1	1	3	0	0	0	1	0	0
T33S	97A>T:ACA>TCA	0	0	0	0	0	1	0	0	0	0	0	0	0	0
T33P	97A>C:ACA>CCA	0	0	0	0	0	1	0	0	0	0	0	0	0	0
T33K	98C>A:ACA>AAA	0	0	0	0	2	1	0	1	0	0	0	0	0	0
T33A	97A>G:ACA>GCA	0	0	0	0	0	1	0	2	1	0	2	1	0	0
R34S	100C>A:CGT>AGT	0	0	0	1	2	1	1	2	0	0	0	0	1	0
R34L	101G>T:CGT>CTT	1	0	8	11	5	1	0	2	0	0	1	0	0	0
R34C	100C>T:CGT>TGT	0	1	1	2	3	1	0	4	0	0	0	1	0	0
R34P	101G>C:CGT>CCT	0	0	0	0	8	9	0	0	0	0	1	0	0	0
R34H	101G>A:CGT>CAT	0	0	0	0	0	0	0	1	0	0	0	0	0	0
G35S	103G>A:GGT>AGT	0	0	0	0	1	0	0	2	0	0	0	0	0	0
G35D	104G>A:GGT>GAT	0	0	0	0	1	0	1	0	0	0	0	0	0	0
G35R	103G>C:GGT>CGT	0	0	0	1	0	0	0	0	0	0	0	0	0	0
G35C	103G>T:GGT>TGT	1	2	1	0	1	1	1	2	0	1	0	0	0	0
G35A	104G>C:GGT>GCT	0	0	0	0	1	0	0	0	0	0	0	0	0	0
G35V	104G>T:GGT>GTT	2	2	0	2	5	17	1	1	0	0	1	0	1	0
V36A	107T>C:GTT>GCT	1	0	2	0	0	0	0	0	0	0	0	0	36	0
V36D	107T>A:GTT>GAT	0	0	0	0	1	0	0	0	0	0	0	0	0	0
V36F	106G>T:GTT>TTT	2	0	0	3	5	0	0	0	0	1	1	2	1	0
V36L	106G>C:GTT>CTT	0	0	1	0	0	0	0	0	0	0	0	0	0	0
V36G	107T>G:GTT>GGT	2	0	1	2	3	2	2	6	0	1	7	1	0	0
V36I	106G>A:GTT>ATT	0	0	0	0	0	0	1	0	0	0	0	0	0	0
Y37S	110A>C:TAT>TCT	0	0	0	1	0	0	0	1	0	0	0	0	0	0
Y37E	109T>G:TAT>GAG;111T>G:TAT>GAG	1	0	0	6	7	2	0	2	1	1	0	6	3	0
Y37F	110A>T:TAT>TTT	0	0	0	4	0	0	0	0	0	0	0	1	1	0
Y37C	110A>G:TAT>TGT	0	0	0	0	1	0	0	0	1	0	1	0	0	0
Y37U	111T>G:TAT>TAG;111T>A:TAT>TAA	1	0	0	0	7	2	0	2	2	1	0	6	2	0
Y37H	109T>C:TAT>CAT	1	1	0	3	5	3	1	1	1	4	2	5	6	0
Y37N	109T>A:TAT>AAT	0	0	0	0	0	0	0	0	0	0	1	0	0	0
Y37D	109T>G:TAT>GAT	0	0	0	6	0	0	0	0	0	0	0	2	1	0
Y38F	113A>T:TAC>TTC	0	0	0	0	1	0	0	0	0	0	0	0	0	0
Y38S	113A>C:TAC>TCC	0	0	0	0	0	0	0	0	0	0	5	0	1	0
Y38N	112T>A:TAC>AAC	0	0	1	0	0	0	0	0	0	0	0	0	0	0
Y38H	112T>C:TAC>CAC	2	0	2	2	1	3	5	0	2	1	3	8	1	0
Y38U	114C>A:TAC>TAA;114C>G:TAC>TAG	0	2	2	2	0	1	0	2	0	0	1	0	0	0
Y38D	112T>G:TAC>GAC	0	0	0	0	0	0	1	0	1	0	0	0	0	0
Y38C	113A>G:TAC>TGC	2	1	2	3	3	1	1	1	0	0	4	5	6	1
P39R	116C>G:CCT>CGT	0	0	0	0	1	0	0	0	0	0	0	0	1	0
P39H	116C>A:CCT>CAT	0	1	2	0	2	2	0	0	0	0	2	0	2	0
P39T	115C>A:CCT>ACT	0	1	3	0	1	2	1	0	0	0	1	1	0	0
P39S	115C>T:CCT>TCT;115C>T:CCT>TCA;117T>A:CCT>TCA	0	0	35	0	5	0	0	0	0	0	2	0	0	0
P39L	116C>T:CCT>CTT	0	0	2	1	1	1	0	0	0	0	0	0	0	0
D40G	119A>G:GAC>GGC	0	1	0	0	1	2	0	0	0	0	0	0	0	0
D40N	118G>A:GAC>AAC	0	0	0	0	0	0	0	0	0	0	0	1	0	0
D40Y	118G>T:GAC>TAC	1	0	1	1	1	0	0	0	0	0	0	0	0	1
D40V	119A>T:GAC>GTC	0	0	1	0	0	0	0	0	0	0	0	0	0	0
D40E	120C>A:GAC>GAA	0	0	0	0	1	0	0	1	0	0	0	0	0	0
K41T	122A>C:AAA>ACA	1	0	1	0	1	0	1	0	0	0	1	3	0	0
K41U	121A>T:AAA>TAA	0	0	0	0	1	0	0	0	0	1	0	0	0	0
K41N	123A>C:AAA>AAC;123A>T:AAA>AAT	1	0	2	1	1	2	0	0	0	0	2	2	2	0
K41R	122A>G:AAA>AGA;122A>G:AAA>AGG;123A>G:AAA>AGG	0	1	1	4	6	2	0	1	0	1	0	0	12	0
K41Q	121A>C:AAA>CAA	0	2	0	3	4	0	1	1	0	0	0	0	0	0
K41I	122A>T:AAA>ATA	0	0	0	0	0	0	0	1	0	0	0	0	0	0
K41E	121A>G:AAA>GAA	1	0	1	2	0	2	0	0	0	0	1	1	0	0
V42F	124G>T:GTT>TTT	1	0	65	1	0	13	0	0	0	0	1	0	0	0
V42D	125T>A:GTT>GAT	0	0	1	0	0	0	0	0	0	0	0	0	0	0
V42A	125T>C:GTT>GCT	0	0	0	0	0	0	0	1	1	0	0	0	1	0
V42G	125T>G:GTT>GGT	2	1	1	2	2	1	0	3	0	1	0	2	1	0
F43Y	128T>A:TTC>TAC	0	0	0	1	1	0	0	0	0	0	0	0	0	0
F43C	128T>G:TTC>TGC	0	0	0	2	2	1	1	1	0	0	0	0	0	0
F43L	127T>C:TTC>CTC	0	0	0	0	1	0	0	0	0	1	1	0	0	0
F43S	128T>C:TTC>TCC	2	2	2	3	2	4	3	1	2	0	5	5	3	0
F43V	127T>G:TTC>GTC	0	1	0	0	2	2	0	4	0	2	0	1	1	0
F43I	127T>A:TTC>ATC	0	0	0	0	0	0	0	1	0	0	0	0	0	0
R44U	130A>T:AGA>TGA	1	0	0	2	1	0	0	0	0	0	0	1	0	0
R44I	131G>T:AGA>ATA	0	1	1	2	0	0	0	1	0	0	12	0	1	0
R44T	131G>C:AGA>ACA	0	0	0	0	1	0	0	1	0	0	0	0	0	0
R44K	131G>A:AGA>AAA	0	1	0	0	1	0	0	0	0	0	1	0	0	0
R44S	132A>C:AGA>AGC	1	0	0	0	0	0	0	3	0	0	0	0	0	0
R44G	130A>G:AGA>GGA	1	1	1	5	2	1	2	5	2	1	7	5	3	1
S45A	133T>G:TCC>GCC	0	0	0	0	0	1	0	1	0	0	0	0	0	0
S45F	134C>T:TCC>TTC	1	0	1	1	0	12	0	0	0	0	0	0	0	0
S45P	133T>C:TCC>CCC	0	0	0	0	0	2	0	0	0	0	0	0	0	0
S46A	136T>G:TCA>GCA	0	1	0	0	1	1	0	1	0	0	1	1	0	0
S46P	136T>C:TCA>CCA	1	2	0	0	0	0	2	0	0	0	0	0	1	0
S46L	137C>T:TCA>TTA	0	0	2	0	0	7	1	0	1	0	1	0	0	0
S46U	137C>A:TCA>TAA	0	0	0	0	0	2	0	0	0	0	0	0	0	0
V47G	140T>G:GTT>GGT;140T>G:GTT>GGA;141T>A:GTT>GGA	1	0	4	1	5	29	1	5	50	0	2	3	3	1
V47F	139G>T:GTT>TTT	0	2	0	2	0	3	0	0	0	0	0	0	0	0
V47I	139G>A:GTT>ATT	0	0	0	0	1	0	0	0	1	0	1	0	0	0
V47A	140T>C:GTT>GCT	0	1	0	14	0	0	0	3	0	0	0	0	0	0
L48U	143T>A:TTA>TAA;143T>G:TTA>TGA	1	1	2	1	0	0	0	0	0	1	4	0	0	0
L48V	142T>G:TTA>GTA	1	2	2	0	1	2	0	3	1	1	3	1	1	0
L48I	142T>A:TTA>ATA	0	0	0	0	0	1	0	0	0	0	0	0	0	0
L48S	143T>C:TTA>TCA	2	2	9	5	6	1	1	0	4	1	9	3	3	0
L48F	144A>C:TTA>TTC;144A>T:TTA>TTT	1	0	0	1	0	0	0	0	1	1	0	0	0	0
H49N	145C>A:CAT>AAT	0	0	0	1	0	0	0	0	0	0	0	0	0	0
H49L	146A>T:CAT>CTT	0	0	0	0	1	0	0	0	0	0	0	0	0	0
H49Y	145C>T:CAT>TAT	0	0	2	67	4	1	0	3	27	0	0	0	0	0
H49R	146A>G:CAT>CGT	0	0	0	0	0	0	0	0	0	1	0	0	0	0
H49Q	147T>A:CAT>CAA;147T>G:CAT>CAG	0	0	0	0	1	1	0	1	0	0	1	0	0	0
H49P	146A>C:CAT>CCT	0	1	0	1	0	0	0	1	0	0	0	0	0	0
S50P	148T>C:TCA>CCA	1	2	0	5	3	14	1	0	2	0	7	3	7	0
S50A	148T>G:TCA>GCA	0	0	0	1	1	0	0	0	0	0	0	0	0	0
S50U	149C>A:TCA>TAA;149C>G:TCA>TGA	0	0	75	0	0	1	0	0	0	0	0	0	0	5
S50L	149C>T:TCA>TTA	0	0	0	8	6	0	0	6	0	0	0	1	0	0
T51P	151A>C:ACT>CCT	1	0	1	2	1	0	0	1	0	1	0	2	0	0
T51I	152C>T:ACT>ATT	0	1	1	0	0	0	0	0	0	0	1	0	0	0
T51A	151A>G:ACT>GCT	0	0	0	1	1	0	0	0	0	0	0	0	0	0
T51S	151A>T:ACT>TCT;152C>G:ACT>AGT	0	0	1	0	1	0	0	0	0	0	0	0	0	0
T51N	152C>A:ACT>AAT	0	0	0	0	2	0	0	0	0	0	0	0	0	0
Q52H	156G>T:CAG>CAT	2	1	1	3	0	0	0	0	1	1	1	0	0	0
Q52R	155A>G:CAG>CGG	1	0	3	3	1	0	0	0	0	0	0	0	0	0
Q52L	155A>T:CAG>CTG	0	0	1	0	0	0	0	1	0	0	0	0	0	0
Q52U	154C>T:CAG>TAG	0	0	0	1	1	0	0	0	0	0	0	0	0	0
Q52P	155A>C:CAG>CCG	0	0	0	3	1	0	0	0	0	1	4	0	0	0
Q52K	154C>A:CAG>AAG	0	0	2	0	1	1	0	0	0	0	1	0	0	0
D53N	157G>A:GAC>AAC	0	0	1	1	2	0	0	0	0	0	1	0	0	0
D53E	159C>A:GAC>GAA;159C>G:GAC>GAG	1	0	0	2	1	2	0	1	0	0	0	0	0	0
D53Y	157G>T:GAC>TAC	1	0	0	7	1	0	0	1	0	0	0	0	1	0
D53A	158A>C:GAC>GCC	0	0	0	0	0	0	0	0	0	0	0	1	0	0
D53G	158A>G:GAC>GGC	0	0	0	0	0	0	0	0	3	0	0	0	0	0
D53V	158A>T:GAC>GTC	0	0	0	0	1	0	0	0	0	0	0	0	0	0
L54W	161T>G:TTG>TGG	0	0	0	0	1	2	0	1	0	0	0	0	0	0
L54V	160T>G:TTG>GTG	0	0	0	4	0	1	0	1	0	0	0	0	0	1
L54F	162G>T:TTG>TTT;162G>C:TTG>TTC	0	0	0	6	7	0	0	1	1	1	0	0	0	111
L54S	161T>C:TTG>TCG	1	0	2	5	1	1	2	1	0	1	11	2	2	0
L54U	161T>A:TTG>TAG	0	0	1	0	0	1	0	0	0	0	0	0	0	0
F55L	163T>C:TTC>CTC;165C>A:TTC>TTA	0	0	1	1	2	1	0	1	0	2	5	0	0	0
F55S	164T>C:TTC>TCC	0	1	0	0	0	0	0	3	1	1	3	0	0	0
F55I	163T>A:TTC>ATC	0	0	0	0	0	1	0	0	0	0	0	0	0	0
F55V	163T>G:TTC>GTC	0	0	0	0	1	1	0	0	1	0	1	0	0	0
L56V	166T>G:TTA>GTA	2	0	0	7	0	1	1	6	1	0	1	0	0	0
L56U	167T>A:TTA>TAA;167T>G:TTA>TGA	0	0	0	0	2	0	0	0	0	0	0	0	1	0
L56I	166T>A:TTA>ATA	0	0	0	0	0	1	0	0	0	0	0	0	0	0
L56S	167T>C:TTA>TCA	0	0	1	2	0	1	1	0	2	0	1	0	1	0
L56F	168A>T:TTA>TTT	0	0	1	0	0	0	0	0	0	0	0	0	0	0
P57T	169C>A:CCT>ACT	1	0	0	1	0	1	0	0	0	0	0	0	0	0
P57S	169C>T:CCT>TCT	0	0	1	0	1	8	0	2	1	1	0	0	0	0
P57L	170C>T:CCT>CTT	0	0	1	7	0	1	0	0	0	0	1	0	0	0
P57A	169C>G:CCT>GCT	0	0	0	1	0	0	0	0	0	0	0	0	0	0
P57R	170C>G:CCT>CGT	0	0	0	1	0	0	0	0	0	0	0	0	0	0
P57H	170C>A:CCT>CAT	3	1	1	2	1	1	0	2	0	1	2	1	0	0
F58I	172T>A:TTC>ATC	0	0	0	0	0	0	0	0	0	0	1	0	0	0
F58V	172T>G:TTC>GTC	1	0	1	0	3	1	0	0	0	0	1	1	0	0
F58C	173T>G:TTC>TGC	0	0	1	1	0	2	0	2	0	1	0	0	0	1
F58Y	173T>A:TTC>TAC	0	0	0	1	0	0	0	0	0	1	0	0	0	1
F58L	172T>C:TTC>CTC;174C>A:TTC>TTA	0	1	0	1	2	0	0	3	0	5	1	1	0	0
F58S	173T>C:TTC>TCC	1	0	0	1	0	1	7	1	0	0	1	0	6	0
F59L	177T>G:TTT>TTG;175T>C:TTT>CTT	4	0	1	23	9	2	0	10	1	0	1	1	0	0
F59S	176T>C:TTT>TCT	0	0	0	9	1	0	0	0	0	0	1	0	0	0
F59V	175T>G:TTT>GTT	0	0	0	0	3	1	0	1	0	0	1	1	1	0
F59I	175T>A:TTT>ATT	0	0	0	0	0	0	0	2	1	0	0	0	0	0
F59Y	176T>A:TTT>TAT	1	0	0	1	0	0	0	0	0	0	0	1	0	0
F59C	176T>G:TTT>TGT	1	0	0	12	0	3	0	2	0	1	2	0	0	0
S60P	178T>C:TCC>CCC	0	2	1	3	1	2	0	3	1	1	1	1	1	0
S60T	178T>A:TCC>ACC	0	0	0	1	1	2	0	0	1	0	0	0	1	0
S60F	179C>T:TCC>TTC	1	2	2	13	2	3	0	2	0	0	3	0	0	1
S60Y	179C>A:TCC>TAC	3	2	2	4	1	4	0	1	5	0	2	3	0	0
S60A	178T>G:TCC>GCC	1	1	1	0	0	1	0	1	0	0	1	0	2	0
N61D	181A>G:AAT>GAT	1	0	1	1	1	0	10	0	0	0	2	6	3	0
N61H	181A>C:AAT>CAT	1	0	0	0	1	3	1	1	1	0	0	0	0	0
N61T	182A>C:AAT>ACT	0	0	0	2	0	0	1	0	0	0	0	0	0	2
N61S	182A>G:AAT>AGT	0	0	0	0	3	0	0	0	0	0	0	0	0	0
N61K	183T>G:AAT>AAG;183T>A:AAT>AAA	1	0	2	0	3	1	0	3	0	0	0	1	1	0
N61Y	181A>T:AAT>TAT	0	0	0	0	0	0	0	0	0	1	0	1	0	0
V62L	184G>C:GTT>CTT	0	0	0	0	1	0	0	0	0	0	0	0	0	0
V62I	184G>A:GTT>ATT	0	0	0	1	0	0	0	7	0	0	0	0	0	0
V62F	184G>T:GTT>TTT	0	0	2	7	4	0	0	0	0	0	0	0	0	0
V62A	185T>C:GTT>GCT	0	0	0	0	1	0	0	0	0	5	0	0	0	0
V62G	185T>G:GTT>GGT	0	0	10	7	3	16	0	30	1	2	2	0	0	0
T63S	187A>T:ACT>TCT	0	0	0	1	0	3	0	0	0	0	0	0	0	0
T63I	188C>T:ACT>ATT	0	0	1	0	0	0	0	1	0	0	0	0	0	0
T63A	187A>G:ACT>GCT	0	0	1	1	1	0	0	0	1	0	0	0	1	0
T63P	187A>C:ACT>CCT	0	0	1	0	0	0	0	1	1	0	0	0	0	0
T63N	188C>A:ACT>AAT	0	0	0	0	0	0	0	1	0	0	0	0	0	2
W64C	192G>T:TGG>TGT;192G>C:TGG>TGC	1	1	0	2	3	8	1	1	1	3	1	0	2	0
W64G	190T>G:TGG>GGG	4	1	0	3	0	1	1	3	1	0	0	0	0	0
W64R	190T>C:TGG>CGG;190T>A:TGG>AGG	749	1	1	4	3	2	2	1523	2	0	7	4	4	0
W64S	191G>C:TGG>TCG	0	0	0	4	0	0	0	0	0	0	0	0	0	0
W64U	191G>A:TGG>TAG;192G>A:TGG>TGA	0	0	1	1	0	11	0	1	0	0	2	0	6	0
W64L	191G>T:TGG>TTG	1	2	4	2	1	0	1	2	0	0	0	0	0	0
F65S	194T>C:TTC>TCC	0	2	0	1	0	1	1	0	0	0	1	0	0	0
F65L	195C>A:TTC>TTA;193T>C:TTC>CTC	0	0	0	0	0	0	1	0	0	4	1	0	0	0
F65V	193T>G:TTC>GTC	1	0	1	2	1	0	0	3	0	0	0	0	0	0
H66R	197A>G:CAT>CGT	0	0	3	0	1	0	0	1	0	0	0	0	0	0
H66Y	196C>T:CAT>TAT	0	0	0	0	0	0	0	1	0	0	0	1	0	0
H66Q	198T>G:CAT>CAG;198T>A:CAT>CAA	0	1	1	1	1	1	0	3	0	0	2	1	0	0
H66N	196C>A:CAT>AAT	1	1	0	0	0	0	0	3	0	0	0	0	2	0
H66P	197A>C:CAT>CCT	0	1	0	1	0	2	0	1	1	0	2	1	0	0
A67G	200C>G:GCT>GGT	0	0	0	0	1	0	0	0	0	0	0	0	0	0
A67V	200C>T:GCT>GTT	0	0	1	0	7	2	0	1	0	0	1	1	0	0
A67T	199G>A:GCT>ACT	0	0	0	2	1	0	0	0	0	0	0	1	0	0
A67D	200C>A:GCT>GAT	0	0	0	1	0	1	0	0	0	0	0	0	0	0
A67S	199G>T:GCT>TCT	0	0	0	8	2	0	0	1	0	0	1	0	0	0
I68L	202A>T:ATA>TTA;202A>C:ATA>CTA	1	1	2	1	2	1	0	0	0	0	0	0	0	0
I68M	204A>G:ATA>ATG	0	0	0	0	2	0	0	0	0	0	0	0	0	0
I68V	202A>G:ATA>GTA	0	0	0	1	1	0	0	1	0	0	46	0	8	0
I68R	203T>G:ATA>AGA	0	0	1	0	1	0	0	0	0	0	0	0	0	0
I68T	203T>C:ATA>ACA	0	0	0	0	3	0	0	0	0	0	0	0	0	0
H69R	206A>G:CAT>CGT	0	3	0	0	0	0	0	0	0	0	0	0	0	0
H69L	206A>T:CAT>CTT	0	0	1	0	0	0	0	0	0	0	0	0	0	0
H69Q	207T>G:CAT>CAG	0	1	0	2	0	0	0	3	0	0	0	0	0	0
H69P	206A>C:CAT>CCT	0	1	2	1	1	1	0	0	0	1	0	1	0	0
H69Y	205C>T:CAT>TAT	1	0	2	0	7	17	1	1	0	0	94	0	0	0
H69N	205C>A:CAT>AAT	0	0	0	1	2	0	0	1	0	0	0	0	0	0
V70D	209T>A:GTC>GAC	0	0	0	0	0	0	0	0	0	0	0	0	1	0
V70I	208G>A:GTC>ATC	0	0	1	1	0	0	1	0	0	0	0	0	0	0
V70L	208G>C:GTC>CTC	0	0	0	0	1	0	0	0	0	0	0	0	0	0
V70F	208G>T:GTC>TTC	0	0	0	2	0	0	0	2	0	0	0	0	0	0
V70A	209T>C:GTC>GCC	0	0	1	4	0	0	0	4	2	0	1	1	1	0
V70G	209T>G:GTC>GGC	2	0	0	0	0	1	0	1	0	0	0	0	0	0
S71F	212C>T:TCT>TTT	0	2	0	5	1	3	0	1	0	0	0	0	0	0
S71Y	212C>A:TCT>TAT	1	0	0	0	1	0	1	0	0	0	1	1	0	0
S71W	212C>G:TCT>TGG;213T>G:TCT>TGG	0	0	0	13	3	2	2	1	0	0	0	1	0	10
S71A	211T>G:TCT>GCT	0	0	1	1	1	0	0	0	0	0	0	0	0	0
S71P	211T>C:TCT>CCT	0	0	0	4	1	0	0	0	0	1	0	0	0	0
G72R	214G>A:GGG>AGG	0	0	0	1	2	0	1	0	0	0	0	0	2	0
G72A	215G>C:GGG>GCG	0	0	0	1	0	1	0	0	0	0	0	0	0	0
G72W	214G>T:GGG>TGG	1	3	3	3	1	2	1	2	0	1	0	2	14	0
G72E	215G>A:GGG>GAG	0	0	1	16	0	7	0	3	0	0	0	0	0	0
G72V	215G>T:GGG>GTG	0	0	1	1	1	0	1	1	0	0	0	2	0	0
T73N	218C>A:ACC>AAC	0	1	2	0	0	2	1	1	0	0	0	0	0	0
T73P	217A>C:ACC>CCC	0	1	0	1	0	1	0	0	0	0	0	1	1	0
T73A	217A>G:ACC>GCC	0	0	0	2	0	0	0	0	1	0	1	2	0	0
T73I	218C>T:ACC>ATC	0	0	0	1	1	0	0	0	0	0	0	0	0	0
N74D	220A>G:AAT>GAT	3	2	3	6	4	7	1	1	4	2	3	2	5	0
N74T	221A>C:AAT>ACT	1	0	1	1	2	0	0	4	0	1	1	0	2	0
N74H	220A>C:AAT>CAT	1	0	1	1	1	1	0	0	0	0	0	0	0	0
N74S	221A>G:AAT>AGT	0	0	0	1	0	0	1	0	0	0	0	0	0	0
N74I	221A>T:AAT>ATT	0	0	1	0	0	0	0	0	0	0	0	0	0	0
N74K	222T>G:AAT>AAG;222T>A:AAT>AAA	0	1	0	4	1	0	0	1	0	0	0	0	0	0
N74Y	220A>T:AAT>TAT	1	0	0	1	2	0	0	0	0	0	0	0	0	0
G75V	224G>T:GGT>GTT	1	1	1	10	8	2	0	2	3	1	2	1	0	2
G75D	224G>A:GGT>GAT	0	0	0	24	2	0	0	0	0	1	0	0	0	0
G75C	223G>T:GGT>TGT	0	1	3	5	5	1	0	5	0	1	0	0	1	0
G75R	223G>C:GGT>CGT	0	0	0	0	1	0	0	0	0	0	1	0	0	0
G75A	224G>C:GGT>GCT	0	0	0	0	4	0	0	0	0	0	82	0	0	1
G75S	223G>A:GGT>AGT	0	0	0	1	2	1	0	0	0	0	0	0	1	0
T76N	227C>A:ACT>AAT	0	0	0	3	1	1	1	0	0	0	2	1	0	0
T76I	227C>T:ACT>ATT	0	0	0	3	2	0	0	100	0	0	0	1	0	0
T76S	226A>T:ACT>TCT	0	0	1	0	0	4	0	0	0	0	0	0	0	0
T76A	226A>G:ACT>GCT	0	0	0	0	1	0	0	0	0	0	0	0	0	0
K77T	230A>C:AAG>ACG	0	0	1	1	1	1	0	0	0	1	0	0	0	0
K77N	231G>T:AAG>AAT	2	1	1	0	0	1	0	0	0	0	0	1	0	0
K77E	229A>G:AAG>GAG	0	1	0	1	0	0	0	0	0	0	0	0	0	0
K77M	230A>T:AAG>ATG	0	0	1	0	0	1	0	1	0	0	0	0	0	0
K77U	229A>T:AAG>TAG	1	0	0	0	1	0	0	0	0	0	0	0	0	0
K77R	230A>G:AAG>AGG	0	0	0	0	1	0	0	0	0	0	0	0	0	0
R78G	232A>G:AGG>GGG	0	0	0	0	0	0	0	1	0	0	1	0	1	0
R78T	233G>C:AGG>ACG	0	0	0	0	0	0	0	1	0	0	0	0	0	0
R78K	233G>A:AGG>AAG	5	0	0	0	1	7	0	0	0	0	1	2	0	0
R78S	234G>T:AGG>AGT	1	1	2	7	6	1	2	4	0	2	2	0	1	1
R78M	233G>T:AGG>ATG	3	1	2	0	1	0	0	1	1	0	0	0	1	0
F79L	235T>C:TTT>CTT;237T>G:TTT>TTG	0	1	0	11	2	0	0	5	0	0	2	0	1	0
F79V	235T>G:TTT>GTT	1	1	4	7	4	11	0	4	2	0	2	0	1	0
F79C	236T>G:TTT>TGT	0	0	0	0	0	1	0	1	0	0	0	0	0	0
F79Y	236T>A:TTT>TAT	0	0	0	0	0	0	0	1	0	0	0	0	0	0
F79S	236T>C:TTT>TCT	1	1	0	14	1	2	0	1	0	2	1	0	1	0
D80N	238G>A:GAT>AAT	0	0	0	0	0	1	1	0	0	0	1	0	0	0
D80E	240T>A:GAT>GAA;240T>G:GAT>GAG	0	0	1	1	0	0	0	0	0	1	2	0	2	0
D80A	239A>C:GAT>GCT	0	0	0	0	0	0	0	3	0	0	0	0	0	0
D80H	238G>C:GAT>CAT	0	0	0	0	1	0	0	0	0	0	0	0	0	0
D80Y	238G>T:GAT>TAT	0	0	0	2	2	0	0	0	0	0	0	0	0	0
N81S	242A>G:AAC>AGC	0	1	1	3	2	0	1	1	0	2	0	0	0	0
N81D	241A>G:AAC>GAC	1	0	0	5	1	4	0	1	1	0	1	6	4	0
N81T	242A>C:AAC>ACC	1	3	0	1	1	4	0	2	0	0	0	0	1	0
N81Y	241A>T:AAC>TAC	0	0	1	0	0	0	0	0	0	0	0	0	0	0
N81K	243C>A:AAC>AAA	2	0	2	3	1	3	0	2	0	0	3	1	0	0
P82L	245C>T:CCT>CTT	0	0	0	1	1	0	0	0	0	0	0	0	0	0
P82S	244C>T:CCT>TCT	2	1	0	0	0	0	0	0	0	0	0	0	0	0
P82T	244C>A:CCT>ACT	0	1	0	1	0	1	1	2	0	2	1	0	0	0
P82A	244C>G:CCT>GCT	0	0	0	1	0	0	0	0	0	0	0	0	0	0
P82H	245C>A:CCT>CAT	1	0	0	1	2	2	0	1	0	0	1	0	0	0
V83I	247G>A:GTC>ATC	0	0	0	0	0	13	0	0	0	1	0	0	0	0
V83G	248T>G:GTC>GGC	0	0	1	0	0	0	0	0	0	0	0	0	0	0
V83D	248T>A:GTC>GAC	0	0	0	0	1	0	0	0	0	0	0	0	0	0
V83A	248T>C:GTC>GCC	0	42	0	2	1	0	0	2	1	0	0	1	0	1
V83F	247G>T:GTC>TTC	0	0	70	12	2	1	0	0	0	0	0	0	0	1
L84R	251T>G:CTA>CGA	0	0	0	0	0	0	0	1	0	0	0	0	0	0
L84P	251T>C:CTA>CCA	0	0	1	0	0	1	0	0	0	0	1	0	7	0
L84I	250C>A:CTA>ATA	0	0	0	2	1	0	0	0	0	0	0	0	1	0
P85L	254C>T:CCA>CTA	0	0	0	0	1	1	0	0	0	3	0	0	0	0
P85T	253C>A:CCA>ACA	0	2	0	0	1	2	0	0	0	1	0	2	1	0
P85A	253C>G:CCA>GCA	1	0	0	1	0	0	0	0	0	0	0	0	0	0
P85Q	254C>A:CCA>CAA	2	2	2	0	2	0	0	0	0	2	0	1	1	0
P85S	253C>T:CCA>TCA	0	0	1	1	0	0	0	0	0	0	0	0	0	0
F86V	256T>G:TTT>GTT	0	1	1	0	3	0	0	0	1	0	0	0	0	0
F86L	258T>A:TTT>TTA;256T>C:TTT>CTT;258T>G:TTT>TTG	0	0	0	1	1	0	0	0	0	3	1	0	0	0
F86I	256T>A:TTT>ATT	1	1	0	0	0	0	0	0	0	0	0	1	0	0
F86C	257T>G:TTT>TGT	0	0	2	0	0	2	0	1	0	0	0	0	0	0
F86S	257T>C:TTT>TCT	0	0	0	0	0	0	0	0	0	2	0	0	0	0
N87H	259A>C:AAT>CAT	0	0	0	0	1	0	0	0	0	0	0	1	0	0
N87K	261T>G:AAT>AAG	0	1	0	1	1	16	0	0	0	1	0	0	0	0
N87I	260A>T:AAT>ATT	0	1	0	0	0	2	0	0	0	0	0	0	0	0
N87D	259A>G:AAT>GAT	0	0	0	0	0	0	0	0	2	0	0	0	0	0
N87Y	259A>T:AAT>TAT	0	0	1	0	0	6	0	0	0	0	0	0	0	0
N87T	260A>C:AAT>ACT	0	0	0	1	2	1	2	0	0	1	0	1	0	0
N87F	259A>T:AAT>TTT;260A>T:AAT>TTT	0	1	1	0	0	8	0	0	0	0	0	0	0	0
N87S	260A>G:AAT>AGT	0	0	1	8	1	0	0	0	0	0	0	0	0	0
D88E	264T>A:GAT>GAA;264T>G:GAT>GAG	0	0	0	0	1	0	0	0	6	0	0	1	1	0
D88H	262G>C:GAT>CAT	0	0	0	0	0	0	0	5	0	0	0	0	0	0
D88Y	262G>T:GAT>TAT	0	0	1	1	1	0	0	0	0	0	0	0	0	0
D88G	263A>G:GAT>GGT	0	0	0	8	0	0	0	1	0	2	0	0	0	0
D88A	263A>C:GAT>GCT	0	0	0	1	0	1	0	1	0	0	0	0	0	0
D88N	262G>A:GAT>AAT	0	1	0	0	1	0	0	0	0	1	0	1	0	0
G89S	265G>A:GGT>AGT	0	0	0	1	0	6	0	0	0	0	0	0	0	0
G89R	265G>C:GGT>CGT	0	0	0	0	0	0	0	1	0	0	0	0	0	0
G89V	266G>T:GGT>GTT	1	1	0	1	0	0	0	1	0	0	0	0	0	0
G89C	265G>T:GGT>TGT	119	0	2	2	0	1	0	2	1	0	0	0	1	0
G89D	266G>A:GGT>GAT	0	0	0	10	0	13	0	0	0	0	0	0	0	0
G89A	266G>C:GGT>GCT	0	0	0	0	2	0	0	0	0	0	0	0	0	0
V90F	268G>T:GTT>TTT	0	0	17	1	6	0	1	0	0	0	0	0	0	0
V90L	268G>C:GTT>CTT	0	0	0	0	1	0	0	0	0	0	0	0	0	0
V90A	269T>C:GTT>GCT	0	0	0	0	3	0	0	1	0	1	1	0	0	0
V90I	268G>A:GTT>ATT	0	0	0	0	0	1	0	0	0	0	0	0	0	0
V90G	269T>G:GTT>GGT	3	1	4	2	5	2	2	1	1	0	1	1	1	0
Y91S	272A>C:TAT>TCT	0	0	0	1	1	0	0	0	0	0	0	0	0	0
Y91F	272A>T:TAT>TTT	0	0	0	0	1	0	0	0	0	0	0	1	0	0
Y91H	271T>C:TAT>CAT	0	1	0	5	1	0	0	10	0	0	0	1	1	0
Y91U	273T>A:TAT>TAA;273T>G:TAT>TAG	2	1	3	20	3	2	1	2	0	0	3	0	0	1
Y91N	271T>A:TAT>AAT	1	0	1	0	0	0	0	0	0	0	0	0	0	0
Y91D	271T>G:TAT>GAT	0	0	0	0	1	0	0	0	0	0	0	1	0	0
F92I	274T>A:TTT>ATT	0	0	0	1	1	0	0	0	0	0	0	0	0	0
F92S	275T>C:TTT>TCT	2	7	9	16	8	9	2	3	1	2	4	4	3	0
F92L	274T>C:TTT>CTT;276T>G:TTT>TTG;276T>A:TTT>TTA	1	10	4	10	4	9	1	2	6	4	5	3	3	0
F92V	274T>G:TTT>GTT	1	0	1	1	1	1	0	0	0	1	1	0	0	0
F92C	275T>G:TTT>TGT	1	1	1	2	1	4	0	0	2	0	2	0	0	0
F92Y	275T>A:TTT>TAT	0	0	0	1	0	0	0	0	0	0	1	0	0	0
A93P	277G>C:GCT>CCT	0	0	0	0	1	0	0	1	0	0	0	0	0	0
A93S	277G>T:GCT>TCT	0	1	0	0	0	0	0	0	0	0	0	0	1	0
A93T	277G>A:GCT>ACT	0	0	1	0	0	13	0	0	0	0	1	2	2	0
A93D	278C>A:GCT>GAT	0	1	0	0	0	1	1	1	0	1	2	1	0	0
A93V	278C>T:GCT>GTT	0	0	0	0	0	1	0	0	0	0	0	2	0	0
S94Y	281C>A:TCC>TAC	1	1	1	2	1	0	0	2	0	0	1	0	1	1
S94F	281C>T:TCC>TTC	0	0	0	3	0	11	0	1	1	0	0	2	1	0
S94P	280T>C:TCC>CCC	0	0	0	0	0	0	0	4	0	1	2	1	3	0
S94C	281C>G:TCC>TGC	1	0	1	0	0	0	0	0	0	0	2	0	1	0
S94T	280T>A:TCC>ACC	0	0	0	0	1	0	0	0	0	0	0	0	0	0
S94A	280T>G:TCC>GCC	0	0	0	0	2	1	0	0	1	0	0	0	1	0
T95P	283A>C:ACT>CCT	0	0	1	1	0	2	0	0	0	0	0	0	0	0
T95A	283A>G:ACT>GCT	0	0	0	0	0	0	0	0	1	0	0	0	0	0
T95I	284C>T:ACT>ATT	0	5	0	11	6	14	0	13	0	4	2	2	1	0
T95S	284C>G:ACT>AGT	0	0	0	0	1	0	0	0	0	0	0	0	0	0
T95N	284C>A:ACT>AAT	0	0	0	1	2	1	0	1	0	0	0	0	1	0
E96V	287A>T:GAG>GTG	0	1	0	0	0	0	0	0	0	0	8	0	0	0
E96U	286G>T:GAG>TAG	0	0	1	0	0	0	0	0	0	0	0	0	0	0
E96G	287A>G:GAG>GGG	0	0	0	0	0	0	0	1	0	0	0	0	0	0
E96D	288G>T:GAG>GAT	0	0	0	0	0	1	0	0	1	0	0	0	0	0
K97R	290A>G:AAG>AGG	0	17	0	0	1	0	1	1	0	0	1	0	0	0
K97M	290A>T:AAG>ATG	0	0	0	0	1	0	0	0	0	0	0	0	0	0
K97N	291G>T:AAG>AAT	0	0	0	14	2	0	0	0	0	1	0	0	1	0
K97E	289A>G:AAG>GAG	0	0	0	0	1	0	0	0	0	0	0	0	0	0
K97T	290A>C:AAG>ACG	0	0	1	1	1	0	0	1	0	0	0	0	0	0
K97Q	289A>C:AAG>CAG	0	1	0	0	2	0	0	1	0	0	0	1	0	0
S98T	292T>A:TCT>ACT	0	0	0	0	0	0	0	0	0	0	8	0	0	0
S98A	292T>G:TCT>GCT	1	0	1	7	2	0	0	0	0	0	1	0	0	0
S98Y	293C>A:TCT>TAT	0	0	0	0	2	0	0	3	0	0	0	0	0	0
S98C	293C>G:TCT>TGT	0	0	0	0	2	0	0	0	0	0	0	0	0	0
S98P	292T>C:TCT>CCT	0	0	0	0	0	0	0	0	0	5	0	0	1	0
S98F	293C>T:TCT>TTT	0	0	0	4	5	0	0	6	1	1	0	0	0	0
N99S	296A>G:AAC>AGC	0	0	0	1	3	0	0	1	0	0	0	0	1	0
N99D	295A>G:AAC>GAC	1	1	2	12	0	1	0	0	1	0	12	0	2	0
N99H	295A>C:AAC>CAC	0	0	1	3	0	0	0	0	0	0	0	0	1	0
N99K	297C>A:AAC>AAA	0	0	0	1	0	1	0	1	0	0	0	1	0	0
N99T	296A>C:AAC>ACC	0	0	1	6	2	1	1	1	1	0	1	0	0	0
N99I	296A>T:AAC>ATC	0	0	0	0	1	0	0	0	0	0	0	0	0	0
I100T	299T>C:ATA>ACA	0	0	0	5	0	5	0	8	0	0	0	0	9	0
I100R	299T>G:ATA>AGA	0	0	0	0	0	0	0	1	0	0	0	0	0	0
I100V	298A>G:ATA>GTA	0	1	0	0	0	0	0	2	0	0	0	2	0	0
I100L	298A>C:ATA>CTA;298A>T:ATA>TTA	1	0	1	1	0	1	1	2	0	0	2	0	1	0
I100M	300A>G:ATA>ATG	0	0	0	1	0	0	0	0	1	0	1	0	0	0
I101V	301A>G:ATA>GTA	0	0	1	0	0	0	0	0	0	0	0	0	0	0
I101R	302T>G:ATA>AGA	0	0	0	0	0	0	0	0	0	1	0	0	1	0
I101L	301A>C:ATA>CTA	1	0	1	3	2	1	1	3	0	0	0	0	0	0
I101K	302T>A:ATA>AAA	0	0	0	0	0	1	0	0	0	0	0	0	0	0
I101M	303A>G:ATA>ATG	0	0	0	0	0	0	0	0	0	0	0	1	0	0
R102I	305G>T:AGA>ATA	0	1	0	19	0	3	1	1	0	1	1	0	0	0
R102S	306A>C:AGA>AGC	0	1	0	0	2	0	0	0	0	0	0	0	0	0
R102T	305G>C:AGA>ACA	0	0	0	0	0	0	1	0	0	0	0	0	0	0
R102U	304A>T:AGA>TGA	0	0	1	1	1	1	0	2	0	0	0	0	0	0
R102G	304A>G:AGA>GGA	1	0	0	8	5	0	0	0	0	0	0	0	0	0
G103V	308G>T:GGC>GTC	1	0	0	1	0	0	0	0	0	0	0	1	1	1
G103A	308G>C:GGC>GCC	0	0	0	1	0	0	0	0	1	0	0	0	0	0
G103C	307G>T:GGC>TGC	0	1	1	0	2	1	1	3	0	0	0	0	0	0
G103S	307G>A:GGC>AGC	0	0	0	0	0	1	1	0	0	0	0	0	0	0
W104R	310T>C:TGG>CGG	0	0	0	0	0	1	1	0	0	0	2	3	0	0
W104L	311G>T:TGG>TTG	0	0	1	0	1	2	0	0	0	0	0	0	0	0
W104G	310T>G:TGG>GGG	0	1	0	0	0	0	1	0	0	0	1	0	0	0
W104C	312G>T:TGG>TGT;312G>C:TGG>TGC	0	0	1	4	5	1	0	0	0	1	0	1	0	1
W104U	311G>A:TGG>TAG;312G>A:TGG>TGA	0	0	0	0	0	5	0	2	0	1	1	0	0	0
I105T	314T>C:ATT>ACT	0	0	0	4	1	0	0	0	0	0	0	0	0	1
I105N	314T>A:ATT>AAT	0	2	2	1	0	1	2	1	1	0	0	0	0	0
I105M	315T>G:ATT>ATG	2	0	1	1	1	1	0	0	1	0	1	0	1	0
I105V	313A>G:ATT>GTT	0	0	0	0	0	0	0	0	0	0	1	0	0	0
I105S	314T>G:ATT>AGT	0	0	2	1	5	1	0	1	0	0	1	0	0	0
I105L	313A>C:ATT>CTT	0	0	0	0	1	0	0	1	0	0	0	0	0	0
F106V	316T>G:TTT>GTT	1	0	0	0	2	0	0	6	2	1	0	0	0	1
F106I	316T>A:TTT>ATT	0	0	1	1	0	0	0	0	0	0	0	1	0	0
F106T	316T>A:TTT>ACT;317T>C:TTT>ACT	19	0	3	2	3	6	2	0	1	4	4	10	3	0
F106S	317T>C:TTT>TCT	19	0	2	1	3	6	2	0	1	4	4	9	3	0
F106L	316T>C:TTT>CTT;318T>G:TTT>TTG;318T>A:TTT>TTA	7	5	5	14	9	11	3	7	2	3	6	2	4	1
F106C	317T>G:TTT>TGT	1	2	0	3	3	1	0	4	0	0	0	1	1	0
F106Y	317T>A:TTT>TAT	0	0	0	0	0	1	1	1	0	0	0	1	0	0
G107V	320G>T:GGT>GTT	0	0	1	0	5	0	1	2	0	1	1	0	1	0
G107C	319G>T:GGT>TGT	3	2	2	4	7	5	0	4	2	1	4	1	3	0
G107S	319G>A:GGT>AGT	0	0	0	4	1	3	0	0	2	1	1	1	0	0
G107H	319G>C:GGT>CAT;320G>A:GGT>CAT	0	0	0	5	2	0	0	0	0	0	0	0	0	0
G107R	319G>C:GGT>CGT	0	0	0	1	1	0	0	0	0	0	0	0	0	0
G107D	320G>A:GGT>GAT	0	0	0	4	1	0	0	0	0	0	0	0	0	0
G107A	320G>C:GGT>GCT	0	1	0	4	2	0	0	0	0	0	0	0	0	0
T108S	322A>T:ACT>TCT	1	0	0	0	0	0	0	0	0	0	0	0	0	0
T108N	323C>A:ACT>AAT	2	2	2	1	0	3	1	1	1	1	1	2	3	0
T108A	322A>G:ACT>GCT	0	0	1	0	0	0	0	0	1	0	1	0	0	0
T108P	322A>C:ACT>CCT	0	0	0	0	1	0	0	0	0	0	0	0	0	0
T108I	323C>T:ACT>ATT	0	0	1	1	0	0	0	0	0	0	0	0	0	0
T109I	326C>T:ACT>ATT	0	0	0	0	1	0	0	1	0	2	0	0	0	0
T109A	325A>G:ACT>GCT	0	0	0	1	0	0	0	0	0	0	0	1	0	0
T109N	326C>A:ACT>AAT	0	0	1	0	1	0	0	1	1	0	0	0	0	0
L110I	328T>A:TTA>ATA	0	0	0	0	2	1	0	0	1	0	0	0	1	0
L110U	329T>A:TTA>TAA;329T>G:TTA>TGA	0	1	0	2	3	9	3	1	0	1	2	0	0	0
L110V	328T>G:TTA>GTA	1	0	0	1	0	0	0	0	0	0	0	1	0	0
L110F	330A>C:TTA>TTC;330A>T:TTA>TTT	1	0	2	1	0	0	0	0	0	0	5	1	0	0
L110S	329T>C:TTA>TCA	0	1	0	1	0	0	0	1	2	0	2	3	1	0
D111V	332A>T:GAT>GTT	0	0	0	0	1	0	0	0	0	0	0	0	0	0
D111E	333T>G:GAT>GAG;333T>A:GAT>GAA	0	1	0	1	0	0	0	0	0	0	2	0	0	0
D111H	331G>C:GAT>CAT	0	0	0	10	0	0	0	0	0	0	0	0	0	0
D111A	332A>C:GAT>GCT	0	0	0	0	1	0	0	1	0	0	0	0	0	0
D111Y	331G>T:GAT>TAT	1	0	0	1	1	1	0	0	0	0	1	0	0	0
S112T	334T>A:TCG>ACG	0	0	0	0	0	0	0	2	0	0	0	0	0	0
S112L	335C>T:TCG>TTG	1	17	0	0	0	0	0	0	1	1	0	1	0	0
S112A	334T>G:TCG>GCG	0	0	0	1	0	15	0	0	0	0	0	0	0	0
S112U	335C>A:TCG>TAG	0	0	0	0	1	0	0	0	0	0	0	0	0	0
S112P	334T>C:TCG>CCG	1	44	0	1	0	0	1	0	0	0	2	0	0	0
K113Q	337A>C:AAG>CAG	0	1	0	2	1	0	0	0	0	0	0	0	0	0
K113T	338A>C:AAG>ACG	0	0	1	1	1	0	1	2	0	0	0	0	0	0
K113R	338A>G:AAG>AGG	0	1	0	0	1	0	1	0	1	0	0	0	0	0
K113E	337A>G:AAG>GAG	0	1	1	1	0	2	1	3	0	0	0	2	0	0
K113M	338A>T:AAG>ATG	0	0	0	0	1	0	0	0	1	0	1	0	0	0
K113N	339G>T:AAG>AAT	0	0	0	0	2	1	0	0	0	0	1	0	0	0
K113U	337A>T:AAG>TAG	0	0	0	0	0	0	0	0	0	0	2	0	0	0
T114I	341C>T:ACC>ATC	0	0	0	0	1	20	0	0	1	0	1	0	0	0
T114N	341C>A:ACC>AAC	0	4	10	2	1	0	0	2	1	1	1	0	0	0
T114P	340A>C:ACC>CCC	0	0	1	0	0	0	0	0	0	0	0	0	1	0
Q115R	344A>G:CAG>CGG	0	0	1	1	2	2	0	1	0	0	2	1	0	0
Q115K	343C>A:CAG>AAG	2	3	1	5	0	1	0	3	1	0	0	0	2	0
Q115E	343C>G:CAG>GAG	0	0	0	0	0	0	0	0	0	0	1	1	0	0
Q115H	345G>T:CAG>CAT	0	0	1	2	0	1	0	0	0	0	0	0	0	0
Q115U	343C>T:CAG>TAG	2	1	2	1	0	9	1	4	0	0	1	0	0	0
Q115P	344A>C:CAG>CCG	0	0	1	2	3	1	0	2	2	0	1	1	0	0
S116Y	347C>A:TCC>TAC	0	0	1	0	1	2	0	0	1	0	0	0	0	0
S116F	347C>T:TCC>TTC	1	0	1	0	1	0	0	0	0	0	0	1	0	0
S116P	346T>C:TCC>CCC	0	0	0	0	0	0	1	0	1	0	1	3	7	0
S116C	347C>G:TCC>TGC	0	0	0	0	0	0	0	1	0	0	0	0	0	0
S116A	346T>G:TCC>GCC	0	0	0	0	1	0	0	1	0	0	0	1	0	0
L117V	349C>G:CTA>GTA	0	0	1	0	1	0	0	0	0	0	0	0	0	0
L117Q	350T>A:CTA>CAA	0	0	0	1	0	0	0	0	0	0	0	0	0	0
L117P	350T>C:CTA>CCA	0	0	0	1	0	0	0	0	0	0	0	0	0	0
L117I	349C>A:CTA>ATA;349C>A:CTA>ATC;351A>C:CTA>ATC	0	1	1	2	2	0	0	7	1	1	0	2	1	0
L117R	350T>G:CTA>CGA	2	0	1	1	0	1	0	0	0	0	0	0	0	0
L118F	352C>T:CTT>TTT	0	0	0	4	1	1	0	3	0	0	0	1	1	0
L118S	352C>A:CTT>AGT;353T>G:CTT>AGT	2	2	7	1	2	3	2	2	1	0	4	1	0	0
L118R	353T>G:CTT>CGT	1	1	2	0	2	1	1	2	0	0	2	0	0	0
L118I	352C>A:CTT>ATT	1	1	5	1	0	2	1	0	1	0	2	1	0	0
L118P	353T>C:CTT>CCT	0	0	0	0	1	8	0	1	0	0	2	0	0	0
L118H	353T>A:CTT>CAT	0	0	0	0	1	0	0	0	0	0	0	0	0	0
I119V	355A>G:ATT>GTT	0	0	0	0	0	0	0	0	0	0	0	0	7	0
I119S	356T>G:ATT>AGT	1	1	0	2	1	0	0	2	0	1	1	0	0	1
I119F	355A>T:ATT>TTT	0	0	0	0	0	1	0	0	0	0	0	0	0	0
I119L	355A>C:ATT>CTT	0	0	0	0	1	0	0	0	0	0	0	0	0	0
I119M	357T>G:ATT>ATG	1	0	1	6	0	2	1	1	0	0	0	0	1	0
V120A	359T>C:GTT>GCT	0	0	0	1	4	0	0	2	0	5	0	0	0	0
V120I	358G>A:GTT>ATT	0	0	0	2	2	1	0	0	1	1	0	1	0	0
V120F	358G>T:GTT>TTT	2	0	1	2	1	1	0	0	0	0	0	2	2	0
V120G	359T>G:GTT>GGT	1	1	1	2	0	1	0	1	0	0	2	0	0	0
N121K	363T>A:AAT>AAA	4	2	1	10	3	8	2	3	0	3	4	2	0	0
N121D	361A>G:AAT>GAT	0	0	1	1	1	1	1	0	0	0	4	3	1	0
N121I	362A>T:AAT>ATT	0	1	0	1	0	0	0	1	0	0	0	2	1	0
N121T	362A>C:AAT>ACT	1	0	1	0	2	1	4	3	2	0	1	3	1	1
N121H	361A>C:AAT>CAT	1	1	0	0	1	1	0	0	0	0	0	0	1	0
N121S	362A>G:AAT>AGT	0	0	0	1	1	0	0	0	0	0	0	0	0	0
N121F	361A>T:AAT>TTT;362A>T:AAT>TTT	1	3	0	2	2	1	0	1	0	0	0	2	1	0
N121Y	361A>T:AAT>TAT	1	2	0	1	2	1	0	0	0	0	0	0	0	0
N122D	364A>G:AAC>GAC	0	0	0	0	1	0	0	0	0	2	0	3	0	0
N122T	365A>C:AAC>ACC	7	7	7	6	3	9	5	7	2	1	6	4	6	1
N122L	364A>C:AAC>CTT;365A>T:AAC>CTT;366C>T:AAC>CTT	1	1	1	1	0	1	1	4	0	0	1	1	1	0
N122S	365A>G:AAC>AGC	0	0	1	0	1	0	0	0	0	0	1	0	0	0
N122I	365A>T:AAC>ATC	0	0	0	1	0	1	0	1	0	0	0	0	0	0
N122Y	364A>T:AAC>TAC	1	0	2	2	1	1	0	0	1	0	1	0	2	0
N122K	366C>A:AAC>AAA	0	4	4	1	1	2	1	3	2	2	5	2	1	0
A123Y	367G>T:GCT>TAT;368C>A:GCT>TAT	0	0	1	1	3	2	0	4	0	0	0	0	2	0
A123S	367G>T:GCT>TCT	0	0	1	0	2	2	0	2	0	0	0	0	1	0
A123V	368C>T:GCT>GTT	2	3	4	5	2	1	1	3	1	1	79	1	1	0
A123P	367G>C:GCT>CCT	1	1	1	3	2	0	0	1	1	0	0	1	0	1
A123D	368C>A:GCT>GAT	0	0	0	1	1	0	0	2	0	0	0	0	1	0
A123G	368C>G:GCT>GGT	0	0	0	1	2	0	0	1	0	0	0	0	1	0
A123T	367G>A:GCT>ACT	1	1	1	0	1	1	0	1	0	0	0	3	0	0
T124N	371C>A:ACT>AAT	0	2	0	4	0	0	0	0	0	0	1	0	0	1
T124S	370A>T:ACT>TCA;372T>A:ACT>TCA;370A>T:ACT>TCT	0	0	0	0	0	1	0	2	0	0	0	0	0	0
T124A	370A>G:ACT>GCT	0	0	0	1	1	20	0	0	1	0	0	1	0	0
T124P	370A>C:ACT>CCT	0	0	1	0	0	0	0	0	0	0	1	0	0	2
T124I	371C>T:ACT>ATT	0	0	0	11	7	0	1	0	1	0	0	0	0	1
N125Y	373A>T:AAT>TAT	0	2	2	0	0	0	0	2	0	0	2	1	0	0
N125D	373A>G:AAT>GAT	0	0	0	0	1	0	0	0	0	0	0	0	0	0
N125T	374A>C:AAT>ACT	2	1	3	2	2	0	0	2	1	1	0	0	1	0
N125H	373A>C:AAT>CAT	0	0	0	1	0	0	0	0	0	0	1	0	0	0
N125I	374A>T:AAT>ATT	0	0	0	0	0	1	0	0	0	0	0	0	0	0
N125K	375T>G:AAT>AAG;375T>A:AAT>AAA	0	2	0	1	4	18	0	0	1	0	0	1	0	1
V126F	376G>T:GTT>TTT	0	1	0	0	1	3	0	3	1	0	1	2	0	0
V126A	377T>C:GTT>GCT	0	14	3	1	1	2	0	2	0	0	2	1	0	0
V126D	377T>A:GTT>GAT	0	0	0	0	0	0	0	0	0	0	1	0	0	0
V126G	377T>G:GTT>GGT	1	3	1	2	1	0	2	3	1	0	1	2	0	0
V126I	376G>A:GTT>ATT	0	2	0	0	0	0	0	0	0	0	0	0	0	0
V127G	380T>G:GTT>GGT	0	0	0	3	0	0	1	0	0	1	0	0	1	0
V127L	379G>C:GTT>CTT	0	0	0	0	0	11	0	0	0	0	0	0	0	0
V127A	380T>C:GTT>GCT	0	0	0	0	1	0	0	0	0	0	0	0	0	0
V127F	379G>T:GTT>TTT	0	0	1	2	1	2	0	1	0	0	1	1	0	0
I128N	383T>A:ATT>AAT	0	0	0	0	0	0	0	0	0	0	0	0	0	1
I128S	383T>G:ATT>AGT	0	1	0	0	1	2	0	0	0	0	2	0	1	0
I128T	383T>C:ATT>ACT	0	1	0	0	0	0	0	1	0	0	0	0	0	0
I128V	382A>G:ATT>GTT	0	0	0	0	0	0	0	1	0	0	0	0	0	0
I128L	382A>C:ATT>CTT	0	0	0	1	0	0	0	0	0	0	0	0	0	0
K129R	386A>G:AAA>AGA	0	1	0	0	0	0	0	4	0	0	0	0	0	0
K129I	386A>T:AAA>ATA	0	0	0	0	0	0	0	1	0	0	0	0	0	0
K129S	386A>G:AAA>AGT;387A>T:AAA>AGT	0	2	0	0	1	0	0	4	0	0	0	0	1	0
K129E	385A>G:AAA>GAA	0	0	0	2	2	1	0	0	0	0	1	2	0	0
K129N	387A>C:AAA>AAC;387A>T:AAA>AAT	1	2	0	1	6	2	0	3	1	0	1	0	1	0
K129Q	385A>C:AAA>CAA	0	0	0	0	1	0	0	1	0	0	0	0	0	0
K129U	385A>T:AAA>TAA	0	0	0	2	2	0	0	0	0	0	0	0	0	0
K129T	386A>C:AAA>ACA	0	0	0	2	1	0	0	1	1	0	1	1	1	1
V130A	389T>C:GTC>GCC	0	0	0	0	0	0	0	0	1	0	0	0	0	0
V130L	388G>C:GTC>CTC	0	0	0	0	7	0	0	0	0	0	0	0	0	0
V130F	388G>T:GTC>TTC	0	0	1	3	24	0	0	0	0	0	0	0	0	0
V130I	388G>A:GTC>ATC	0	0	47	0	2	0	0	0	0	0	0	1	0	0
V130G	389T>G:GTC>GGC	0	0	0	0	0	0	1	0	0	0	0	0	0	0
C131W	393T>G:TGT>TGG	0	2	0	0	0	1	0	1	0	1	0	1	0	0
C131G	391T>G:TGT>GGT	0	0	0	1	0	1	0	0	0	1	0	1	1	0
C131F	392G>T:TGT>TTT	1	0	1	0	8	2	0	0	0	0	2	0	0	0
C131Y	392G>A:TGT>TAT	0	1	0	0	1	0	0	0	0	0	0	0	0	0
C131S	391T>A:TGT>AGT;392G>C:TGT>TCT	0	0	0	3	0	1	0	2	0	0	0	0	0	0
C131R	391T>C:TGT>CGT	0	0	0	1	0	6	1	0	0	0	0	0	0	0
E132G	395A>G:GAA>GGA	0	0	36	0	1	3	0	0	0	0	0	0	0	0
E132Q	394G>C:GAA>CAA	0	0	0	0	2	0	0	0	0	0	0	0	0	0
E132A	395A>C:GAA>GCA	2	0	0	0	1	0	0	0	0	0	1	2	0	0
E132Y	394G>T:GAA>TAC;396A>C:GAA>TAC	1	1	53	0	0	1	0	2	0	0	2	0	1	0
E132K	394G>A:GAA>AAA	0	0	0	2	0	1	0	0	0	0	0	0	0	0
E132U	394G>T:GAA>TAA	0	0	53	0	0	1	0	1	0	0	1	0	1	0
E132D	396A>T:GAA>GAT;396A>C:GAA>GAC	1	2	0	6	3	1	0	3	1	1	1	1	0	0
F133V	397T>G:TTT>GTT	0	1	0	1	2	0	0	0	0	0	0	0	0	0
F133S	398T>C:TTT>TCT	0	0	0	0	0	2	0	0	0	0	0	1	25	0
F133L	399T>G:TTT>TTG	1	1	1	0	1	0	0	1	0	0	0	0	0	0
F133C	398T>G:TTT>TGT	0	1	3	0	0	0	0	1	0	0	0	0	0	0
Q134H	402A>C:CAA>CAC;402A>T:CAA>CAT	0	0	2	0	2	1	0	0	0	0	1	1	2	1
Q134U	400C>T:CAA>TAA	1	1	52	4	1	0	0	0	0	0	0	0	0	0
Q134P	401A>C:CAA>CCA	0	0	1	3	3	1	0	2	0	0	1	2	1	0
Q134R	401A>G:CAA>CGA	0	1	0	1	0	0	1	0	0	1	1	1	0	0
Q134K	400C>A:CAA>AAA	1	1	1	0	0	0	0	1	0	0	0	0	0	0
F135I	403T>A:TTT>ATT	1	0	0	0	1	0	1	3	0	0	0	2	1	0
F135C	404T>G:TTT>TGT	0	0	1	1	3	2	0	1	0	0	0	1	0	0
F135V	403T>G:TTT>GTT	1	1	1	0	0	1	1	1	0	0	1	0	0	0
F135Y	404T>A:TTT>TAT	0	1	76	0	1	0	0	0	0	0	0	0	0	1
F135S	404T>C:TTT>TCT	0	0	0	0	3	0	0	1	1	0	0	2	1	0
F135L	405T>G:TTT>TTG;403T>C:TTT>CTT	0	1	1	0	4	1	0	5	1	0	0	0	0	0
C136S	406T>A:TGT>AGT;407G>C:TGT>TCT	0	0	0	1	0	5	0	1	0	0	1	0	0	0
C136Y	407G>A:TGT>TAT	0	0	0	0	0	0	0	0	0	0	0	1	0	0
C136R	406T>C:TGT>CGT	0	0	1	1	0	0	0	4	0	0	1	1	0	0
C136G	406T>G:TGT>GGT	0	2	2	3	3	2	2	4	0	2	2	1	0	1
C136F	407G>T:TGT>TTT	0	1	0	0	1	0	0	0	0	1	1	0	0	0
C136W	408T>G:TGT>TGG	0	1	0	0	0	0	0	0	0	0	1	0	0	0
N137D	409A>G:AAT>GAT	0	0	0	0	0	0	0	0	0	0	0	0	1	0
N137T	410A>C:AAT>ACT	0	1	1	1	3	2	0	2	0	0	0	0	1	1
N137K	411T>G:AAT>AAG;411T>A:AAT>AAA	1	0	2	1	1	12	0	7	1	0	1	0	0	0
N137S	410A>G:AAT>AGT	0	0	0	0	1	0	0	0	0	0	0	0	0	0
D138E	414T>G:GAT>GAG	0	1	0	0	0	1	0	1	0	0	1	0	1	0
D138Y	412G>T:GAT>TAT	1	0	1	0	8	1	0	0	0	0	0	0	0	0
D138N	412G>A:GAT>AAT	0	0	0	0	2	0	0	0	0	0	0	0	0	0
D138A	413A>C:GAT>GCT	0	1	1	0	0	0	0	0	0	1	0	0	0	0
D138G	413A>G:GAT>GGT	0	14	0	0	0	0	0	1	12	0	0	0	0	0
D138H	412G>C:GAT>CAT	0	0	44	0	2	0	0	0	0	0	0	0	0	0
P139T	415C>A:CCA>ACA	0	0	0	0	2	0	1	1	0	0	0	0	0	0
P139S	415C>T:CCA>TCA	0	0	0	2	2	9	1	0	0	0	0	2	0	0
P139Q	416C>A:CCA>CAA	1	0	1	0	3	0	0	0	0	0	2	0	1	0
P139L	416C>T:CCA>CTA;415C>T:CCA>TTA;416C>T:CCA>TTA	1	0	0	5	2	9	1	1	0	0	0	3	0	0
P139A	415C>G:CCA>GCA	0	0	0	0	1	0	0	0	0	0	0	0	0	0
F140Y	419T>A:TTT>TAT	0	0	0	0	5	0	0	0	0	0	0	0	0	0
F140I	418T>A:TTT>ATT	0	0	1	1	2	1	0	1	0	0	0	2	0	0
F140V	418T>G:TTT>GTT	0	1	2	1	7	1	1	2	0	0	1	0	0	0
F140C	419T>G:TTT>TGT	0	1	0	0	1	0	0	3	0	0	0	1	1	0
F140L	420T>G:TTT>TTG;418T>C:TTT>CTT;420T>A:TTT>TTA	1	2	1	2	1	0	0	2	1	2	1	2	0	0
F140S	419T>C:TTT>TCT	0	0	0	5	0	0	0	0	0	0	0	0	0	0
L141M	421T>A:TTG>ATG	0	1	0	0	1	0	0	0	0	1	0	0	0	0
L141S	422T>C:TTG>TCG	1	0	4	3	4	8	1	3	1	4	8	2	1	0
L141V	421T>G:TTG>GTG	1	2	1	1	0	1	1	0	0	2	1	0	1	1
L141F	423G>T:TTG>TTT;423G>C:TTG>TTC	7	2	7	12	8	8	6	6	4	1	8	6	3	3
L141U	422T>A:TTG>TAG	0	0	1	0	1	1	0	2	0	0	1	0	0	0
L141W	422T>G:TTG>TGG	5	7	7	4	5	3	1	7	3	2	5	5	3	0
G142A	425G>C:GGT>GCT	0	1	0	0	1	0	0	0	0	0	0	0	0	0
G142V	425G>T:GGT>GTT	0	1	2	0	2	1	0	2	0	0	1	1	18	0
G142C	424G>T:GGT>TGT	1	1	0	2	2	0	0	1	0	0	1	0	0	0
G142R	424G>C:GGT>CGT	0	0	0	0	1	0	0	0	0	1	0	0	0	0
G142D	425G>A:GGT>GAT	0	0	0	0	0	25	0	1	0	0	0	10	0	0
G142S	424G>A:GGT>AGT	0	0	1	0	1	0	0	5	0	0	0	0	0	0
V143F	427G>T:GTT>TTT	0	0	0	5	2	1	0	0	0	0	1	0	1	0
V143G	428T>G:GTT>GGT	2	3	3	2	4	0	0	3	0	0	4	0	3	1
V143D	428T>A:GTT>GAT	0	0	0	0	1	0	0	0	0	0	0	0	0	0
V143A	428T>C:GTT>GCT	0	0	0	0	1	0	0	0	0	0	0	0	0	0
V143I	427G>A:GTT>ATT	0	1	0	0	0	0	0	1	0	0	0	0	1	0
Y144S	431A>C:TAT>TCT	0	0	0	0	1	1	0	0	0	0	0	1	1	0
Y144F	431A>T:TAT>TTT	0	0	0	7	3	0	0	0	0	1	0	0	0	0
Y144H	430T>C:TAT>CAT	0	0	2	1	3	2	0	3	0	0	2	0	0	0
Y144N	430T>A:TAT>AAT	0	0	1	1	0	0	0	0	0	0	0	0	0	0
Y144U	432T>G:TAT>TAG;432T>A:TAT>TAA	0	1	3	1	2	0	0	3	0	1	0	1	0	0
Y144C	431A>G:TAT>TGT	0	0	0	0	0	0	0	1	0	0	0	1	0	0
Y144D	430T>G:TAT>GAT	0	0	1	1	0	0	0	0	1	0	0	0	0	0
Y145S	434A>C:TAC>TCC	0	1	0	0	1	1	0	0	0	0	0	0	0	0
Y145H	433T>C:TAC>CAC	0	1	10	15	3	2	0	6	0	0	2	0	0	0
Y145C	434A>G:TAC>TGC	0	0	0	1	0	1	0	0	1	0	3	1	0	0
Y145U	435C>G:TAC>TAG;435C>A:TAC>TAA	0	1	1	5	0	1	0	0	0	0	0	0	0	0
Y145N	433T>A:TAC>AAC	0	0	0	0	1	0	0	0	0	0	0	0	0	0
Y145D	433T>G:TAC>GAC	0	1	1	0	0	0	0	0	0	0	3	0	0	0
H146N	436C>A:CAC>AAC	0	2	0	1	0	1	1	1	0	0	3	0	1	0
H146Y	436C>T:CAC>TAC	0	0	0	1	3	0	0	1	0	3	0	0	0	0
H146P	437A>C:CAC>CCC	0	0	1	0	2	0	0	0	0	1	1	0	0	0
H146Q	438C>A:CAC>CAA	0	0	0	0	0	2	0	1	0	0	0	0	0	0
H146R	437A>G:CAC>CGC	1	0	1	1	0	1	1	0	0	0	0	0	0	0
K147E	439A>G:AAA>GAA	1	0	5	1	2	0	1	0	0	1	3	1	0	0
K147R	440A>G:AAA>AGA	0	0	0	0	2	0	0	0	0	0	0	0	0	0
K147S	439A>T:AAA>TCA;440A>C:AAA>TCA	1	1	3	4	4	0	0	0	1	1	2	0	1	0
K147T	440A>C:AAA>ACA	1	1	3	2	2	0	0	0	1	1	2	0	1	0
K147I	440A>T:AAA>ATA	0	1	0	0	1	0	0	0	0	0	0	0	0	0
K147N	441A>C:AAA>AAC;441A>T:AAA>AAT	0	1	0	3	5	3	0	1	0	1	2	1	0	0
K147U	439A>T:AAA>TAA	0	0	0	2	2	0	0	0	0	0	0	0	0	0
K147Q	439A>C:AAA>CAA	0	2	1	2	4	2	1	6	1	0	3	2	0	0
N148S	443A>G:AAC>AGC	0	0	0	0	1	0	0	2	0	0	0	0	0	0
N148I	443A>T:AAC>ATC	0	0	0	0	0	1	0	0	0	0	0	0	0	0
N148H	442A>C:AAC>CAC;442A>C:AAC>CAT;444C>T:AAC>CAT	1	0	2	0	3	1	2	3	1	0	1	0	2	0
N148Y	442A>T:AAC>TAC	0	1	0	0	1	1	0	0	0	0	0	0	1	0
N148P	442A>C:AAC>CCC;443A>C:AAC>CCC	108	0	4	1	4	3	2	8	3	0	3	1	4	0
N148T	443A>C:AAC>ACC	107	0	2	1	3	3	1	5	2	0	2	1	2	0
N149Y	445A>T:AAC>TAC	0	0	0	0	1	0	0	0	0	0	0	0	0	0
N149H	445A>C:AAC>CAC	1	1	3	1	4	3	0	0	2	0	4	2	0	1
N149K	447C>A:AAC>AAA	0	0	0	0	0	1	0	0	0	0	0	0	0	0
N149S	446A>G:AAC>AGC	0	1	0	2	1	1	1	0	0	0	0	1	19	0
N149T	446A>C:AAC>ACC	0	1	1	2	4	0	0	1	0	0	1	2	3	0
N149D	445A>G:AAC>GAC	1	0	1	3	3	5	0	6	1	1	7	1	3	0
K150N	450A>T:AAA>AAT;450A>C:AAA>AAC	1	1	0	0	2	9	1	2	0	0	1	0	1	1
K150U	448A>T:AAA>TAA	0	0	0	0	2	0	0	0	0	0	0	0	0	0
K150G	448A>G:AAA>GGA;449A>G:AAA>GGA	0	0	1	1	8	1	1	1	0	1	2	0	1	0
K150R	449A>G:AAA>AGA	0	0	0	0	3	0	0	1	0	0	0	0	0	0
K150T	449A>C:AAA>ACA	0	0	0	1	0	1	1	1	0	0	0	0	1	0
K150Q	448A>C:AAA>CAA	0	2	6	1	3	2	0	3	0	0	1	0	2	0
K150I	449A>T:AAA>ATA	1	0	0	0	2	0	0	0	0	0	0	0	0	0
K150E	448A>G:AAA>GAA	0	0	1	1	5	1	1	0	0	1	2	0	1	0
S151I	452G>T:AGT>ATT	0	0	87	2	12	1	0	0	0	3	0	0	14	0
S151R	451A>C:AGT>CGT;453T>G:AGT>AGG	2	0	1	3	3	3	1	1	0	0	0	1	2	0
S151T	452G>C:AGT>ACT	0	0	0	0	1	0	0	0	0	0	0	0	0	0
S151C	451A>T:AGT>TGT	0	0	0	0	2	0	0	0	0	0	1	0	0	0
S151G	451A>G:AGT>GGT	0	0	1	0	3	1	0	0	0	0	0	3	0	1
S151N	452G>A:AGT>AAT	0	0	0	0	1	0	0	0	0	0	0	0	0	0
W152C	456G>T:TGG>TGT	0	42	1	0	0	1	0	2	0	6	0	0	1	1
W152G	454T>G:TGG>GGG	0	1	1	0	1	0	0	0	1	0	0	0	1	0
W152S	455G>C:TGG>TCG	0	0	0	0	1	0	0	0	0	0	0	0	0	0
W152R	454T>C:TGG>CGG;454T>A:TGG>AGG	0	1	0	2	1	2	0	1	3	0	6	1	0	0
W152U	456G>A:TGG>TGA;455G>A:TGG>TAG	0	0	0	1	0	15	0	0	1	1	0	1	15	0
W152L	455G>T:TGG>TTG	1	0	2	1	3	2	0	3	0	2	1	1	0	0
M153R	458T>G:ATG>AGG	0	1	0	0	0	0	0	1	0	0	0	0	0	0
M153V	457A>G:ATG>GTG	0	0	0	0	1	2	1	0	1	0	0	0	0	0
M153T	458T>C:ATG>ACG	0	0	0	0	1	0	0	0	0	0	2	0	0	0
M153L	457A>C:ATG>CTG;457A>T:ATG>TTG	0	18	0	1	1	0	0	1	0	0	1	0	0	0
M153I	459G>A:ATG>ATA;459G>T:ATG>ATT;459G>C:ATG>ATC	0	0	0	0	8	2	0	0	1	0	2	0	1	1
E154K	460G>A:GAA>AAA	0	0	1	2	4	0	0	0	0	2	0	0	1	0
E154D	462A>C:GAA>GAC;462A>T:GAA>GAT	0	0	2	0	2	1	0	1	0	1	0	0	1	0
E154A	461A>C:GAA>GCA	0	1	0	0	3	0	0	1	1	0	0	0	0	0
E154V	461A>T:GAA>GTA	0	0	0	1	0	0	0	0	0	0	0	0	0	1
E154U	460G>T:GAA>TAA	0	1	0	9	7	0	0	0	0	1	0	0	1	0
E154G	461A>G:GAA>GGA	2	2	6	7	6	0	0	7	42	2	2	0	0	0
S155N	464G>A:AGT>AAT	0	0	0	0	0	0	0	0	0	1	0	0	0	0
S155I	464G>T:AGT>ATT	0	2	2	0	2	0	0	0	0	2	0	0	0	0
S155G	463A>G:AGT>GGT	2	1	0	3	1	0	0	0	0	0	0	1	1	0
S155R	463A>C:AGT>CGT;465T>G:AGT>AGG	1	0	2	2	3	2	0	2	0	0	0	3	1	0
E156U	466G>T:GAG>TAG	2	0	0	1	2	0	0	0	0	0	0	0	0	1
E156A	467A>C:GAG>GCG	0	0	0	1	0	1	0	2	0	0	0	0	0	0
E156G	467A>G:GAG>GGG	0	0	0	0	0	3	0	3	0	0	0	0	0	0
E156D	468G>T:GAG>GAT	0	1	0	1	0	1	0	1	1	0	1	0	0	0
E156K	466G>A:GAG>AAG	0	0	0	0	0	0	0	0	0	1	0	0	1	0
F157Y	470T>A:TTC>TAC	0	0	0	2	0	0	0	0	0	0	0	0	0	0
F157L	469T>C:TTC>CTC;471C>A:TTC>TTA	0	0	0	0	2	6	0	0	42	0	0	0	0	0
F157S	470T>C:TTC>TCC	0	0	0	0	1	0	0	33	0	0	0	2	0	0
F157C	470T>G:TTC>TGC	1	1	0	0	1	0	0	1	0	0	0	0	1	0
F157V	469T>G:TTC>GTC	0	1	1	2	1	2	0	2	0	1	5	0	1	1
R158S	474A>C:AGA>AGC	0	0	0	0	0	1	0	2	0	0	0	0	0	0
R158I	473G>T:AGA>ATA	0	0	0	0	5	0	0	0	0	4	0	0	0	0
R158K	473G>A:AGA>AAA	0	0	0	0	0	7	0	1	0	0	1	0	0	0
R158G	472A>G:AGA>GGA	0	0	0	0	2	9	0	2	0	0	0	0	0	0
V159D	476T>A:GTT>GAT	0	0	0	0	1	0	0	0	0	0	0	1	0	0
V159F	475G>T:GTT>TTT	0	0	0	0	0	0	0	1	0	0	0	0	1	0
V159G	476T>G:GTT>GGT	0	3	2	6	5	0	1	4	0	2	2	3	1	0
V159I	475G>A:GTT>ATT	0	0	1	0	0	0	0	0	0	0	0	0	0	0
V159A	476T>C:GTT>GCT	1	0	0	0	0	0	0	0	0	0	0	0	0	0
V159Q	475G>C:GTT>CAG;476T>A:GTT>CAG;477T>G:GTT>CAG	1	2	4	0	3	0	0	0	0	0	0	2	0	0
Y160D	478T>G:TAT>GAT	0	1	0	1	0	0	0	0	0	0	1	0	0	0
Y160S	479A>C:TAT>TCT	0	0	0	1	0	0	0	0	0	0	0	1	1	0
Y160N	478T>A:TAT>AAT	0	1	0	2	0	0	0	0	0	0	1	0	0	0
Y160F	479A>T:TAT>TTT	0	0	0	1	0	0	0	0	0	0	0	1	0	0
Y160H	478T>C:TAT>CAT	1	0	2	3	1	0	0	1	0	1	1	0	0	0
Y160U	480T>G:TAT>TAG;480T>A:TAT>TAA	0	0	1	1	2	2	0	1	2	0	4	0	0	0
S161Y	482C>A:TCT>TAT	1	0	0	0	0	1	0	0	0	0	1	0	0	0
S161T	481T>A:TCT>ACT	0	0	0	0	1	0	0	0	0	0	0	0	0	0
S161A	481T>G:TCT>GCT	0	0	0	1	0	0	0	0	0	0	0	0	0	0
S161F	482C>T:TCT>TTT	0	0	0	1	0	9	0	0	0	0	1	0	0	0
S161P	481T>C:TCT>CCT	0	0	0	1	0	0	0	0	1	0	1	0	8	0
S162I	485G>T:AGT>ATT	0	0	0	2	0	1	0	2	0	0	0	1	0	0
S162G	484A>G:AGT>GGT	0	0	0	0	1	0	0	0	0	0	0	0	0	0
S162C	484A>T:AGT>TGT	0	0	2	0	0	0	0	1	0	0	0	0	0	0
S162N	485G>A:AGT>AAT	0	0	0	0	1	0	0	0	0	0	0	0	0	0
S162R	484A>C:AGT>CGT;486T>A:AGT>AGA;486T>G:AGT>AGG	0	0	1	1	2	0	0	0	0	0	0	0	0	0
A163S	487G>T:GCG>TCG	0	0	0	0	0	0	0	0	0	0	0	1	0	0
A163E	488C>A:GCG>GAG	0	0	0	1	0	1	0	0	0	0	0	0	0	0
A163V	488C>T:GCG>GTG	1	1	1	0	0	1	2	5	2	0	0	0	1	0
A163T	487G>A:GCG>ACG	0	0	0	3	1	0	1	0	0	0	0	0	0	0
N164Y	490A>T:AAT>TAT	0	0	0	0	0	9	0	0	0	0	0	0	0	0
N164D	490A>G:AAT>GAT	1	0	3	0	1	4	2	1	0	1	0	4	0	0
N164K	492T>G:AAT>AAG	0	0	0	0	0	0	0	0	0	0	0	1	0	0
N164H	490A>C:AAT>CAT	0	0	0	0	1	0	0	1	0	0	0	0	0	0
N164T	491A>C:AAT>ACT	2	0	0	1	1	1	0	0	0	0	0	0	1	0
N164I	491A>T:AAT>ATT	0	0	0	0	0	0	0	0	0	0	0	1	6	0
N165T	494A>C:AAT>ACT	0	0	1	2	0	0	0	0	0	1	0	0	0	1
N165D	493A>G:AAT>GAT	0	0	0	0	3	0	0	1	0	0	3	0	0	0
N165S	494A>G:AAT>AGT	0	0	0	0	2	0	0	0	0	0	0	0	0	0
N165I	494A>T:AAT>ATT	0	0	0	1	2	0	0	0	0	0	1	0	0	0
N165H	493A>C:AAT>CAT	0	0	0	0	0	0	0	1	1	0	0	0	0	0
N165K	495T>G:AAT>AAG;495T>A:AAT>AAA	0	0	0	0	2	1	0	2	0	1	2	52	1	0
C166F	497G>T:TGC>TTC	0	0	1	0	1	1	0	0	0	0	0	1	0	0
C166G	496T>G:TGC>GGC	0	1	0	9	1	2	0	1	0	0	0	1	0	0
C166Y	497G>A:TGC>TAC	0	0	3	1	0	0	0	1	0	0	2	1	0	0
C166R	496T>C:TGC>CGC	0	0	2	1	0	3	0	0	1	2	1	2	0	0
C166U	498C>A:TGC>TGA	1	0	0	0	0	0	0	0	0	0	0	0	0	0
T167P	499A>C:ACT>CCT	0	0	0	0	0	0	0	1	0	0	0	0	0	0
T167I	500C>T:ACT>ATT	0	0	0	18	3	19	0	0	19	3	0	0	4	0
T167N	500C>A:ACT>AAT	0	0	0	0	0	0	0	1	0	0	0	0	0	0
F168L	502T>C:TTT>CTT;504T>A:TTT>TTA;504T>G:TTT>TTG	0	1	1	17	3	2	0	2	1	3	1	0	1	0
F168V	502T>G:TTT>GTT	1	2	0	1	0	0	1	0	0	0	0	0	0	0
F168C	503T>G:TTT>TGT	0	1	1	0	4	0	1	2	3	0	0	1	0	0
F168Y	503T>A:TTT>TAT	0	1	0	0	0	1	0	0	0	0	0	0	1	0
E169D	507A>C:GAA>GAC;507A>T:GAA>GAT	0	0	0	1	0	1	0	1	0	0	1	0	1	0
E169A	506A>C:GAA>GCA	1	0	0	0	1	1	0	1	1	1	0	0	1	0
E169G	506A>G:GAA>GGA	0	1	0	2	1	1	0	2	0	1	0	0	1	0
E169U	505G>T:GAA>TAA	0	1	0	0	0	2	0	2	0	0	0	0	0	0
Y170N	508T>A:TAT>AAT	0	0	5	0	0	0	0	1	0	0	0	0	0	0
Y170D	508T>G:TAT>GAT	0	0	0	0	0	0	0	1	0	0	0	0	0	0
Y170C	509A>G:TAT>TGT	0	0	0	0	0	0	0	0	0	0	0	0	1	0
Y170U	510T>G:TAT>TAG;510T>A:TAT>TAA	2	3	1	1	5	2	2	2	0	1	2	3	1	0
V171A	512T>C:GTC>GCC	0	1	1	3	2	0	0	0	0	1	2	1	1	0
V171L	511G>C:GTC>CTC	0	0	0	10	0	0	0	0	0	0	0	0	0	0
V171F	511G>T:GTC>TTC	0	0	0	1	3	6	0	0	0	0	0	0	0	0
V171G	512T>G:GTC>GGC	0	1	0	0	1	0	1	1	0	0	1	0	0	0
V171I	511G>A:GTC>ATC	0	0	1	1	1	0	0	0	1	0	0	0	0	0
S172P	514T>C:TCT>CCT	1	0	0	0	2	0	0	0	0	0	0	0	0	0
S172A	514T>G:TCT>GCT	0	0	1	1	0	0	0	0	1	0	0	0	0	0
S172F	515C>T:TCT>TTT	0	1	0	0	0	0	0	0	0	0	0	0	0	0
S172Y	515C>A:TCT>TAT	0	0	1	0	0	0	0	0	0	0	0	1	0	0
Q173K	517C>A:CAG>AAG	0	0	0	5	0	0	0	0	0	0	0	0	0	0
Q173P	518A>C:CAG>CCG	0	1	0	0	0	0	0	0	0	0	0	1	0	0
Q173H	519G>T:CAG>CAT;519G>C:CAG>CAC	0	2	0	0	0	0	0	1	0	3	0	0	1	0
Q173U	517C>T:CAG>TAG	0	1	0	1	0	8	0	0	0	0	0	0	0	0
P174T	520C>A:CCT>ACT	0	0	0	0	0	0	0	2	0	0	0	1	0	0
P174S	520C>T:CCT>TCT	0	0	0	0	0	1	0	2	0	0	0	1	0	0
P174A	520C>G:CCT>GCT	0	0	0	2	0	0	0	0	0	0	0	0	0	0
P174H	521C>A:CCT>CAT	0	0	1	1	0	6	0	1	0	0	0	0	0	0
P174L	521C>T:CCT>CTT	1	0	0	1	1	10	0	1	0	0	0	0	0	0
F175L	523T>C:TTT>CTT;525T>G:TTT>TTG	1	0	3	1	2	0	0	1	1	0	0	0	0	0
F175C	524T>G:TTT>TGT	0	0	1	0	1	3	0	2	1	0	1	0	0	1
F175S	524T>C:TTT>TCT	0	0	0	0	5	18	0	6	0	0	0	0	1	0
F175I	523T>A:TTT>ATT	1	1	0	0	0	0	0	0	0	0	1	0	0	0
F175V	523T>G:TTT>GTT	2	1	2	0	4	0	0	1	1	0	2	0	0	0
L176P	527T>C:CTT>CCT	0	0	0	0	1	0	0	0	0	3	0	0	0	0
L176F	526C>T:CTT>TTT	0	0	0	0	0	0	0	0	0	0	0	0	1	0
L176I	526C>A:CTT>ATT	0	0	0	1	1	0	0	0	0	0	0	0	0	0
L176R	527T>G:CTT>CGT	0	0	0	1	1	0	0	1	0	0	0	0	1	0
M177I	531G>T:ATG>ATT	0	0	0	1	0	0	0	0	0	0	1	2	0	0
M177K	530T>A:ATG>AAG	0	0	0	0	1	0	0	0	0	0	0	10	0	0
M177T	530T>C:ATG>ACG	0	0	0	0	1	5	0	0	0	0	1	0	0	0
M177L	529A>C:ATG>CTG	0	0	0	1	0	1	0	0	0	0	0	0	0	0
M177R	530T>G:ATG>AGG	5	1	4	3	5	3	0	2	0	3	0	1	2	0
M177V	529A>G:ATG>GTG	0	0	0	0	0	0	0	0	0	0	0	1	0	0
D178Y	532G>T:GAC>TAC	0	0	0	0	1	0	0	1	0	0	0	0	0	0
D178A	533A>C:GAC>GCC	0	1	0	1	1	1	0	1	0	0	1	0	1	0
D178G	533A>G:GAC>GGC	0	0	0	0	1	0	0	0	0	0	1	0	0	0
D178E	534C>A:GAC>GAA	0	0	1	0	0	0	0	0	0	0	1	0	0	0
D178N	532G>A:GAC>AAC	0	0	0	8	1	7	0	0	0	0	0	1	0	0
L179P	536T>C:CTT>CCT	0	0	0	5	1	0	1	3	0	0	0	0	0	0
L179F	535C>T:CTT>TTT	0	0	0	8	0	0	0	1	0	0	0	0	0	0
L179I	535C>A:CTT>ATT	0	0	0	0	2	0	1	2	0	0	0	0	0	0
L179H	536T>A:CTT>CAT	0	0	0	0	0	0	0	0	0	1	6	0	0	0
L179R	536T>G:CTT>CGT	0	1	1	7	1	1	0	1	0	0	0	0	0	0
E180D	540A>C:GAA>GAC;540A>T:GAA>GAT	1	1	1	2	0	2	0	1	0	0	2	0	1	0
E180A	539A>C:GAA>GCA	0	0	1	0	0	2	0	1	0	0	0	0	0	1
E180G	539A>G:GAA>GGA	0	0	1	1	2	1	0	0	0	1	0	0	0	0
E180U	538G>T:GAA>TAA	1	0	0	0	2	1	0	0	0	0	0	0	0	0
E180K	538G>A:GAA>AAA	0	7	0	0	0	0	0	0	0	0	0	0	0	0
G181R	541G>A:GGA>AGA;541G>C:GGA>CGA	0	0	0	0	3	0	0	1	0	0	0	0	0	0
G181V	542G>T:GGA>GTA	0	1	0	12	10	0	0	1	0	0	0	0	7	0
G181U	541G>T:GGA>TGA;541G>T:GGA>TAA;542G>A:GGA>TAA	0	0	8	1	8	2	1	0	1	2	2	2	3	0
G181E	542G>A:GGA>GAA	0	0	7	1	4	1	0	0	0	2	0	2	1	0
K182Q	544A>C:AAA>CAA	0	2	0	1	1	1	0	1	1	0	0	0	0	0
K182G	544A>G:AAA>GGA;545A>G:AAA>GGA	0	0	1	1	3	0	0	0	0	0	1	0	23	0
K182N	546A>C:AAA>AAC;546A>T:AAA>AAT	0	0	1	3	3	11	0	2	2	1	0	51	2	0
K182U	544A>T:AAA>TAA	0	0	0	1	2	0	0	0	0	0	0	0	1	0
K182I	545A>T:AAA>ATA	0	0	0	0	2	0	0	0	0	0	1	0	0	0
K182R	545A>G:AAA>AGA	0	0	1	1	2	0	0	0	0	0	0	0	0	0
K182T	545A>C:AAA>ACA;545A>C:AAA>ACC;546A>C:AAA>ACC	0	0	2	6	3	12	0	3	2	1	2	1	3	0
K182E	544A>G:AAA>GAA	0	0	0	0	1	0	0	0	0	0	1	0	23	0
Q183K	547C>A:CAG>AAG	0	0	0	1	1	0	0	1	0	0	0	0	0	0
Q183E	547C>G:CAG>GAG	0	0	0	1	1	0	0	0	0	0	0	0	0	0
Q183R	548A>G:CAG>CGG	0	0	2	2	1	1	0	1	0	1	4	0	1	1
Q183U	547C>T:CAG>TAG	0	0	1	0	4	0	0	0	0	0	0	115	0	0
Q183H	549G>T:CAG>CAT;549G>C:CAG>CAC	0	1	2	0	1	0	0	1	0	0	3	0	0	1
Q183P	548A>C:CAG>CCG	0	1	1	0	1	0	0	0	0	1	3	1	0	0
G184D	551G>A:GGT>GAT	0	0	0	0	0	0	0	0	0	0	0	1	0	0
G184S	550G>A:GGT>AGT	0	0	0	0	0	0	0	3	0	3	0	0	0	0
G184C	550G>T:GGT>TGT	1	0	1	2	1	0	0	2	1	0	1	0	0	0
G184V	551G>T:GGT>GTT	0	1	0	5	1	0	0	1	0	2	1	0	0	0
N185D	553A>G:AAT>GAT	0	0	0	1	0	0	0	4	0	0	0	0	0	0
N185Y	553A>T:AAT>TAT	1	0	0	0	0	0	0	0	0	0	0	0	1	0
N185H	553A>C:AAT>CAT	0	0	0	1	0	1	0	0	0	0	3	0	1	0
N185I	554A>T:AAT>ATT	0	0	0	0	2	1	0	0	0	0	0	0	0	0
N185S	554A>G:AAT>AGT	0	0	0	0	2	0	0	0	0	0	0	0	0	0
N185T	554A>C:AAT>ACT	0	1	1	3	0	1	0	3	0	0	0	0	0	0
N185K	555T>G:AAT>AAG	0	0	0	2	2	0	57	1	0	0	0	0	0	0
F186L	556T>C:TTC>CTC;558C>A:TTC>TTA	0	0	0	0	4	1	0	0	0	1	0	0	0	0
F186C	557T>G:TTC>TGC	0	0	0	0	0	0	0	0	0	0	0	0	1	0
F186Y	557T>A:TTC>TAC	0	0	0	0	0	1	0	1	0	0	0	0	0	0
F186V	556T>G:TTC>GTC	0	1	1	0	0	1	0	3	0	0	0	1	0	0
F186S	557T>C:TTC>TCC	0	0	0	0	0	0	0	2	0	0	1	0	1	0
K187N	561A>C:AAA>AAC;561A>T:AAA>AAT	0	0	1	0	2	0	0	1	0	1	0	1	2	0
K187I	560A>T:AAA>ATA	0	0	0	1	0	0	0	0	0	0	0	0	0	0
K187Q	559A>C:AAA>CAA	0	2	5	4	0	3	2	1	0	1	1	1	1	1
K187R	560A>G:AAA>AGA;560A>G:AAA>AGG;561A>G:AAA>AGG	1	0	1	2	1	2	1	0	0	0	2	1	0	0
K187E	559A>G:AAA>GAA	2	0	2	2	2	2	1	0	0	0	2	1	3	2
K187T	560A>C:AAA>ACA	1	1	0	0	0	0	0	3	0	0	0	0	0	0
N188H	562A>C:AAT>CAT	1	0	1	2	0	3	0	2	0	0	0	0	0	0
N188T	563A>C:AAT>ACT	1	0	1	0	4	1	0	1	0	0	1	0	0	0
N188S	563A>G:AAT>AGT	0	0	0	6	2	0	0	1	0	0	0	0	0	0
N188K	564T>G:AAT>AAG	0	0	2	0	0	0	0	0	0	0	0	0	0	0
N188D	562A>G:AAT>GAT	0	0	1	0	3	0	0	0	0	0	0	0	0	0
N188Y	562A>T:AAT>TAT	0	0	1	0	0	0	0	0	0	0	0	0	0	0
N188I	563A>T:AAT>ATT	0	1	0	0	1	1	0	0	0	0	1	0	0	0
L189V	565C>G:CTT>GTT	0	0	0	2	0	0	0	0	0	0	0	0	0	0
L189F	565C>T:CTT>TTT	0	1	0	1	0	0	0	0	0	0	0	0	0	0
L189R	566T>G:CTT>CGT	0	0	1	0	1	0	0	1	0	0	0	0	0	0
L189I	565C>A:CTT>ATT	0	0	0	0	2	0	0	1	0	0	1	1	0	0
L189P	566T>C:CTT>CCT	0	0	0	0	0	0	0	2	0	0	0	0	0	0
R190K	569G>A:AGG>AAG	0	0	0	5	1	7	0	1	0	0	0	0	0	0
R190M	569G>T:AGG>ATG	0	3	0	1	1	1	0	2	0	0	0	0	0	1
R190S	570G>T:AGG>AGT;570G>C:AGG>AGC	1	0	2	0	0	2	1	0	0	0	2	0	0	0
E191Q	571G>C:GAA>CAA	0	0	0	0	0	0	0	1	0	0	0	0	0	0
E191K	571G>A:GAA>AAA	0	0	0	1	0	18	0	0	0	0	1	0	0	0
E191A	572A>C:GAA>GCA	0	0	1	0	1	0	0	1	0	0	0	0	0	0
E191D	573A>C:GAA>GAC;573A>T:GAA>GAT	0	1	0	0	2	2	0	1	1	0	0	0	1	0
E191U	571G>T:GAA>TAA	0	0	0	0	0	1	0	0	0	0	1	0	0	0
E191G	572A>G:GAA>GGA	0	0	0	1	1	1	0	0	0	0	0	1	0	0
F192C	575T>G:TTT>TGT	0	0	0	1	1	0	0	1	1	0	0	0	0	0
F192S	575T>C:TTT>TCT	0	0	0	2	1	0	0	2	0	3	1	1	0	0
F192I	574T>A:TTT>ATT	0	0	0	8	1	1	0	0	0	0	1	1	0	0
F192V	574T>G:TTT>GTT	0	0	2	0	3	2	0	1	0	0	1	0	1	0
F192L	576T>G:TTT>TTG;574T>C:TTT>CTT	0	3	1	2	2	3	0	2	0	0	0	2	19	0
V193G	578T>G:GTG>GGG	0	0	1	1	2	13	0	0	0	2	0	0	0	0
V193M	577G>A:GTG>ATG	0	0	0	1	0	0	0	0	0	0	1	1	0	0
V193A	578T>C:GTG>GCG	0	0	2	7	2	13	1	3	0	1	2	2	2	1
V193L	577G>T:GTG>TTG;577G>C:GTG>CTG	1	2	0	0	2	1	0	0	0	0	0	0	18	1
F194L	580T>C:TTT>CTT;582T>A:TTT>TTA	0	0	1	0	1	0	0	1	0	0	1	0	0	0
F194C	581T>G:TTT>TGT	1	1	1	1	0	2	1	1	1	0	0	0	0	0
F194V	580T>G:TTT>GTT	2	0	2	5	1	2	1	3	0	0	0	2	24	0
K195Q	583A>C:AAG>CAG	0	0	0	0	0	1	0	0	0	0	0	0	0	0
K195R	584A>G:AAG>AGG	0	0	0	0	0	0	0	0	0	1	0	0	0	0
K195T	584A>C:AAG>ACG	0	2	0	0	0	2	0	1	0	1	0	2	0	0
K195U	583A>T:AAG>TAG	0	0	0	3	1	0	0	0	0	0	0	0	0	0
K195N	585G>T:AAG>AAT	0	1	0	0	0	0	0	0	0	0	0	0	0	0
N196D	586A>G:AAT>GAT	0	0	0	3	2	0	0	0	0	0	0	0	0	0
N196K	588T>G:AAT>AAG	0	0	0	1	0	0	0	0	0	0	0	0	1	0
N196Y	586A>T:AAT>TAT	0	0	0	0	0	0	0	0	0	0	1	0	0	0
N196I	587A>T:AAT>ATT	0	0	1	0	0	0	0	0	0	0	0	0	0	0
N196T	587A>C:AAT>ACT	2	1	0	3	1	1	0	4	0	0	2	1	1	0
N196S	587A>G:AAT>AGT	0	0	0	6	0	0	0	0	0	0	0	0	0	0
N196H	586A>C:AAT>CAT	0	0	0	0	0	0	0	1	1	0	1	0	0	0
I197L	589A>C:ATT>CTT	0	0	0	0	0	1	0	0	0	0	0	0	0	0
I197V	589A>G:ATT>GTT	0	0	0	0	0	0	0	0	0	1	1	0	0	0
I197S	590T>G:ATT>AGT	1	2	3	4	1	4	0	4	0	0	1	0	2	1
I197T	590T>C:ATT>ACT	0	1	0	2	0	0	0	0	0	0	0	0	0	0
I197M	591T>G:ATT>ATG	0	1	2	2	2	1	0	0	1	2	0	0	1	0
I197F	589A>T:ATT>TTT	0	0	1	0	0	0	0	0	0	0	0	0	0	0
D198G	593A>G:GAT>GGT	0	0	0	2	0	0	0	1	0	0	0	0	0	0
D198Y	592G>T:GAT>TAT	0	0	0	0	2	0	0	0	0	0	0	0	0	0
D198A	593A>C:GAT>GCT	0	0	0	0	0	1	0	1	0	0	1	1	0	0
D198E	594T>G:GAT>GAG	2	1	0	9	4	1	1	1	0	0	0	0	9	0
D198N	592G>A:GAT>AAT	0	0	1	1	1	0	0	0	0	0	0	0	0	0
D198V	593A>T:GAT>GTT	1	0	0	0	0	0	0	0	0	0	0	0	0	0
G199S	595G>A:GGT>AGT	0	0	0	0	1	8	0	0	0	0	0	0	0	0
G199V	596G>T:GGT>GTT	0	0	2	4	9	0	0	1	0	0	0	0	1	0
G199C	595G>T:GGT>TGT	0	0	0	1	4	1	0	0	0	0	0	0	0	1
G199A	596G>C:GGT>GCT	0	0	0	0	1	0	0	0	0	0	0	0	0	0
G199D	596G>A:GGT>GAT	0	0	0	0	0	0	0	5	0	1	0	0	0	0
G199R	595G>C:GGT>CGT	0	0	0	0	1	0	0	0	0	0	0	0	0	0
Y200S	599A>C:TAT>TCT	0	0	1	0	0	0	0	1	0	0	0	0	0	0
Y200C	599A>G:TAT>TGT	0	0	9	3	1	0	0	0	0	0	0	0	0	0
Y200D	598T>G:TAT>GAT	0	1	0	1	0	0	0	0	0	0	0	0	0	0
Y200H	598T>C:TAT>CAT	0	0	0	0	0	0	0	1	0	0	1	0	0	0
Y200U	600T>G:TAT>TAG;600T>A:TAT>TAA	1	0	0	1	1	0	1	0	0	0	3	0	0	1
Y200F	599A>T:TAT>TTT	0	0	1	0	0	0	0	0	0	0	0	0	1	0
F201V	601T>G:TTT>GTT	0	0	0	1	2	1	1	1	0	0	1	0	0	0
F201Y	602T>A:TTT>TAT	0	0	0	0	0	0	0	1	0	0	0	0	0	0
F201L	603T>A:TTT>TTA;603T>G:TTT>TTG;601T>C:TTT>CTT	1	1	4	6	7	5	2	6	1	3	6	5	4	0
F201S	602T>C:TTT>TCT	0	0	0	0	0	0	0	1	0	1	1	0	0	0
F201I	601T>A:TTT>ATT	0	0	0	0	1	0	0	0	0	0	0	0	0	0
F201C	602T>G:TTT>TGT	2	1	1	0	2	0	0	4	0	0	0	0	1	0
K202U	604A>T:AAA>TAA	2	2	3	3	1	2	0	3	0	1	2	1	2	0
K202N	606A>T:AAA>AAT;606A>C:AAA>AAC	1	0	2	11	4	1	0	2	0	4	2	121	0	1
K202T	605A>C:AAA>ACA	0	0	0	1	2	0	0	1	1	0	2	0	0	0
K202I	605A>T:AAA>ATA	0	0	0	0	1	0	0	1	0	0	0	3	0	0
K202E	604A>G:AAA>GAA	0	0	0	0	1	0	0	0	0	0	0	0	0	0
K202Q	604A>C:AAA>CAA	0	1	0	0	1	0	0	0	0	0	0	0	0	0
I203T	608T>C:ATA>ACA	0	0	1	0	1	0	0	0	0	0	0	0	0	0
I203V	607A>G:ATA>GTA	0	0	0	0	0	0	0	1	0	0	0	0	0	0
I203K	608T>A:ATA>AAA	0	0	0	2	4	0	0	2	1	0	0	0	0	0
I203L	607A>C:ATA>CTA;607A>T:ATA>TTA	3	0	1	3	2	1	0	3	0	0	0	0	0	0
I203R	608T>G:ATA>AGA	0	0	0	1	0	0	0	0	0	0	0	1	0	0
Y204H	610T>C:TAT>CAT	0	0	1	0	1	10	0	0	0	0	0	0	0	0
Y204U	612T>G:TAT>TAG	0	1	2	0	2	2	0	0	0	0	1	1	0	0
Y204C	611A>G:TAT>TGT	0	0	0	0	0	0	0	0	0	1	0	0	0	0
Y204D	610T>G:TAT>GAT	0	1	0	0	3	0	0	1	0	0	0	0	0	0
Y204S	611A>C:TAT>TCT	0	1	0	1	1	2	0	0	0	0	0	0	0	0
S205F	614C>T:TCT>TTT	0	0	0	1	0	0	0	0	0	0	0	0	1	0
S205A	613T>G:TCT>GCT	1	2	0	0	0	0	0	2	0	0	1	0	0	0
S205P	613T>C:TCT>CCT	0	0	0	0	0	0	0	1	0	0	0	0	0	0
S205Y	614C>A:TCT>TAT	0	0	0	4	0	1	0	0	0	0	0	1	0	0
K206T	617A>C:AAG>ACG	1	1	1	3	0	0	0	1	1	0	1	1	1	0
K206M	617A>T:AAG>ATG	0	0	0	0	1	0	0	0	0	0	0	0	0	0
K206N	618G>T:AAG>AAT	0	0	1	1	0	2	0	0	0	0	0	0	0	0
K206E	616A>G:AAG>GAG	0	0	0	1	0	0	0	0	0	2	2	0	0	0
K206Q	616A>C:AAG>CAG	0	0	0	0	0	0	0	0	0	0	0	1	0	0
K206R	617A>G:AAG>AGG	0	0	0	0	1	1	0	0	0	0	0	0	0	0
H207P	620A>C:CAC>CCC	0	0	0	0	2	1	0	1	0	0	2	0	0	0
H207N	619C>A:CAC>AAC	0	0	0	0	0	0	0	1	0	1	0	0	0	0
H207Y	619C>T:CAC>TAC	0	1	0	0	0	0	0	0	0	0	0	0	0	0
H207D	619C>G:CAC>GAC	0	0	0	0	0	1	0	1	0	0	0	0	0	0
H207Q	621C>A:CAC>CAA;621C>G:CAC>CAG	0	0	0	0	0	2	1	1	0	0	0	0	0	1
H207R	620A>G:CAC>CGC	0	0	0	6	1	6	0	0	0	0	1	0	0	3
T208R	623C>G:ACG>AGG	1	0	0	0	0	0	0	0	0	0	0	0	0	0
T208K	623C>A:ACG>AAG	0	1	0	0	2	1	1	3	1	0	0	0	1	0
T208P	622A>C:ACG>CCG	0	1	0	2	0	0	0	0	0	2	1	0	0	0
T208M	623C>T:ACG>ATG	1	1	2	38	0	0	0	0	0	0	0	0	0	0
P209S	625C>T:CCT>TCT	0	0	1	0	0	0	0	0	0	0	1	1	1	0
P209A	625C>G:CCT>GCT	0	1	0	0	0	0	1	0	0	0	0	0	1	0
P209R	626C>G:CCT>CGA;627T>A:CCT>CGA	0	0	2	0	0	0	0	0	0	0	0	0	0	0
P209L	626C>T:CCT>CTT	0	0	0	0	0	1	0	1	0	0	0	0	10	0
P209H	626C>A:CCT>CAT	0	1	0	1	1	1	1	0	0	0	0	0	1	0
P209T	625C>A:CCT>ACT	0	0	0	1	0	0	0	1	0	1	0	0	0	0
I210M	630T>G:ATT>ATG	0	0	0	0	0	1	0	0	0	0	0	0	0	0
I210V	628A>G:ATT>GTT	0	0	0	3	0	0	0	0	0	0	0	0	0	0
I210S	629T>G:ATT>AGT	1	1	1	1	1	0	1	1	0	1	0	1	0	0
I210N	629T>A:ATT>AAT	0	0	0	1	0	0	0	0	0	0	0	0	0	0
I210T	629T>C:ATT>ACT	0	0	0	0	1	1	0	0	0	0	0	0	0	0
N211I	632A>T:AAT>ATT	0	0	2	2	2	1	0	1	0	0	0	0	0	0
N211K	633T>G:AAT>AAG;633T>A:AAT>AAA	0	2	2	2	3	3	0	9	0	0	1	0	0	0
N211T	632A>C:AAT>ACT	1	0	1	1	1	1	1	1	1	0	4	1	1	0
N211H	631A>C:AAT>CAT	0	2	1	0	1	0	0	0	0	0	1	0	0	0
N211S	632A>G:AAT>AGT	0	0	0	14	0	0	0	0	0	0	0	0	0	0
N211D	631A>G:AAT>GAT	0	0	0	0	2	0	0	0	0	0	0	0	0	0
N211Y	631A>T:AAT>TAT	0	0	1	0	1	0	0	0	0	0	0	0	1	0
L212I	634T>A:TTA>ATA	0	0	0	0	0	0	0	1	0	0	0	0	0	0
L212U	635T>A:TTA>TAA;635T>G:TTA>TGA	1	0	1	0	3	1	0	1	0	0	1	0	0	0
L212F	636A>C:TTA>TTC	1	0	0	0	0	1	0	0	0	0	0	0	0	0
L212S	635T>C:TTA>TCA	1	0	0	1	1	10	0	0	0	1	0	0	0	0
L212V	634T>G:TTA>GTA	2	0	0	3	0	0	0	1	0	0	0	0	0	0
V213M	637G>A:GTG>ATG	0	0	0	0	0	1	0	0	0	0	0	0	0	0
V213L	637G>T:GTG>TTG	0	1	125	1	1	1	0	1	0	0	0	1	0	0
V213E	638T>A:GTG>GAG	0	0	0	0	1	0	0	0	0	0	0	0	0	0
V213G	638T>G:GTG>GGG	0	0	0	0	3	0	0	0	1	0	0	1	1	0
V213A	638T>C:GTG>GCG	0	1	1	0	2	0	0	0	0	0	0	1	1	0
R214H	641G>A:CGT>CAT	1	0	3	4	1	3	1	5	0	2	1	0	2	0
R214L	641G>T:CGT>CTT	0	1	1	0	11	2	0	3	0	0	1	1	1	0
R214C	640C>T:CGT>TGT	1	0	0	15	2	0	1	2	1	0	2	2	0	1
R214S	640C>A:CGT>AGT	0	1	1	0	0	0	0	0	0	0	1	0	0	0
D215N	643G>A:GAT>AAT	0	0	0	1	2	1	0	0	0	0	0	0	0	0
D215E	645T>G:GAT>GAG	0	0	0	0	0	0	0	1	0	0	0	0	0	0
D215H	643G>C:GAT>CAT	0	0	0	0	0	0	0	0	0	1	0	0	0	0
D215G	644A>G:GAT>GGT	283	0	1	0	1	6	0	1	0	0	0	0	0	0
D215Y	643G>T:GAT>TAT	0	0	0	9	4	1	0	0	0	0	0	0	0	0
D215A	644A>C:GAT>GCT	0	0	0	0	1	0	0	0	0	0	0	0	0	0
L216I	646C>A:CTC>ATC	0	2	0	0	2	0	0	2	0	0	1	1	0	0
L216F	646C>T:CTC>TTC	0	0	1	0	4	0	0	6	0	0	0	0	10	0
L216R	647T>G:CTC>CGC	0	0	0	0	0	0	0	2	0	0	0	0	0	0
L216P	647T>C:CTC>CCC	0	0	0	0	0	0	0	1	0	0	0	0	0	0
P217T	649C>A:CCT>ACT	1	0	1	0	1	0	0	0	0	0	0	0	0	0
P217S	649C>T:CCT>TCT	0	0	0	1	0	8	0	0	0	0	0	1	0	0
P217H	650C>A:CCT>CAT	2	3	0	1	1	1	1	0	1	0	0	0	2	0
P217L	650C>T:CCT>CTT	0	0	1	0	1	1	0	0	0	0	0	0	0	0
P217R	650C>G:CCT>CGT	0	0	0	0	0	0	0	0	0	0	1	0	0	0
Q218E	652C>G:CAG>GAG	0	0	1	0	0	0	0	0	0	0	0	0	0	0
Q218U	652C>T:CAG>TAG	0	1	1	0	5	0	1	0	1	0	0	0	0	0
Q218L	653A>T:CAG>CTG	1	8	0	0	0	1	0	0	0	0	0	0	0	0
Q218P	653A>C:CAG>CCG	0	0	0	2	0	0	0	2	1	0	0	0	0	0
Q218H	654G>T:CAG>CAT	0	2	1	1	1	3	1	0	0	1	0	2	0	1
Q218R	653A>G:CAG>CGG	0	0	0	0	0	0	0	0	0	0	1	0	0	0
G219V	656G>T:GGT>GTT	10	8	11	32	23	19	2	18	3	9	13	9	28	0
G219R	655G>C:GGT>CGT	0	0	0	0	0	1	0	1	0	0	0	0	0	0
G219A	656G>C:GGT>GCT	1	0	0	0	0	0	0	0	0	0	0	0	0	0
G219S	655G>A:GGT>AGT	0	0	0	0	1	32	0	1	0	0	0	0	0	0
G219C	655G>T:GGT>TGT	0	0	0	1	0	0	0	0	0	0	0	0	0	0
F220U	659T>A:TTT>TAG;660T>G:TTT>TAG	0	2	3	0	0	1	0	2	0	0	1	0	0	0
F220C	659T>G:TTT>TGT	0	0	0	2	0	1	0	0	0	2	1	0	0	0
F220I	658T>A:TTT>ATT	0	0	0	1	0	0	0	0	0	0	0	0	0	0
F220V	658T>G:TTT>GTT	1	0	1	0	2	1	0	0	0	0	0	1	0	0
F220L	660T>A:TTT>TTA;658T>C:TTT>CTT;658T>C:TTT>CTA;660T>A:TTT>CTA;660T>G:TTT>TTG	0	1	2	1	1	1	0	1	1	0	1	0	2	0
F220S	659T>C:TTT>TCT	0	0	0	0	0	0	0	1	0	1	0	0	0	0
F220Y	659T>A:TTT>TAT	0	1	1	0	0	0	0	1	0	0	0	0	0	0
S221R	661T>A:TCG>AGG;662C>G:TCG>AGG	0	0	2	2	0	0	0	0	0	1	1	1	0	0
S221U	662C>A:TCG>TAG	0	1	1	2	2	0	0	1	0	1	1	0	0	0
S221P	661T>C:TCG>CCG	3	2	0	1	4	7	2	3	5	2	4	4	1	0
S221W	662C>G:TCG>TGG	0	0	1	1	0	0	0	0	0	1	0	1	0	0
S221T	661T>A:TCG>ACG	0	0	1	1	0	0	0	0	0	0	1	0	0	0
S221A	661T>G:TCG>GCG	0	1	0	1	2	0	0	1	0	0	0	0	1	0
S221L	662C>T:TCG>TTG	3	2	3	6	1	2	0	1	0	1	3	3	5	0
A222S	664G>T:GCT>TCT	0	0	1	0	16	0	0	2	0	1	0	0	0	0
A222P	664G>C:GCT>CCT	0	0	0	0	4	0	0	0	0	0	1	2	1	0
A222D	665C>A:GCT>GAT	0	0	0	0	0	0	0	1	0	0	0	0	0	0
A222T	664G>A:GCT>ACT	0	0	0	1	1	12	1	1	0	0	1	0	0	0
A222V	665C>T:GCT>GTT	1	1	2	8	2	0	0	6	0	0	0	1	0	0
L223U	668T>A:TTA>TAA;668T>G:TTA>TGA	1	1	0	1	0	1	0	0	0	0	2	0	0	0
L223V	667T>G:TTA>GTA	0	2	0	0	1	0	0	0	0	1	1	1	0	0
L223S	668T>C:TTA>TCA	0	0	0	0	2	2	0	0	0	0	0	0	0	0
L223I	667T>A:TTA>ATA	0	0	0	1	1	0	0	0	0	0	0	0	0	0
E224A	671A>C:GAA>GCA	0	0	0	0	2	0	0	0	0	0	0	0	0	0
E224U	670G>T:GAA>TAA	0	0	0	2	3	0	0	2	0	0	0	0	0	0
E224D	672A>C:GAA>GAC	0	0	1	1	2	0	0	0	1	0	0	0	0	0
E224G	671A>G:GAA>GGA	0	0	0	1	0	1	0	0	0	0	0	1	0	0
P225A	673C>G:CCA>GCA	0	0	0	0	1	0	0	1	0	0	0	0	0	0
P225Q	674C>A:CCA>CAA	0	1	1	1	1	1	0	0	0	0	2	1	1	0
P225L	674C>T:CCA>CTA	0	0	0	0	1	9	0	0	0	0	0	0	1	0
P225T	673C>A:CCA>ACA	1	2	1	3	1	1	0	4	2	1	1	3	0	1
L226F	678G>T:TTG>TTT;678G>C:TTG>TTC	0	2	1	2	1	0	0	0	0	0	0	1	0	0
L226U	677T>A:TTG>TAG	0	0	0	0	0	0	0	0	0	0	0	0	1	0
L226V	676T>G:TTG>GTG	0	2	2	0	1	1	0	1	1	1	0	0	1	0
L226W	677T>G:TTG>TGG	1	2	2	0	0	0	0	0	0	0	2	0	1	0
L226M	676T>A:TTG>ATG	0	0	0	2	0	0	0	0	0	0	0	0	1	0
L226S	677T>C:TTG>TCG	0	1	0	1	0	1	1	1	0	0	1	0	0	0
V227G	680T>G:GTA>GGA	0	0	1	0	1	0	0	0	0	0	0	0	0	0
V227I	679G>A:GTA>ATA	0	5	0	0	0	20	0	5	0	0	0	1	0	0
V227A	680T>C:GTA>GCA	0	9	0	1	0	0	0	0	0	1	1	1	0	0
V227L	679G>T:GTA>TTA;679G>C:GTA>CTA	1	1	2	2	0	0	1	1	0	0	1	1	0	0
D228G	683A>G:GAT>GGT	0	0	0	3	0	0	0	0	0	0	0	0	0	0
D228Y	682G>T:GAT>TAT	0	1	87	1	27	13	1	0	0	0	0	0	1	0
D228E	684T>G:GAT>GAG;684T>A:GAT>GAA	0	0	0	2	4	0	0	2	0	0	0	0	3	0
D228V	683A>T:GAT>GTT	0	0	0	0	0	0	0	2	0	0	0	0	0	0
D228N	682G>A:GAT>AAT	0	0	0	0	2	0	0	5	0	0	0	0	10	0
D228H	682G>C:GAT>CAT	0	0	0	0	2	0	0	0	0	0	0	0	0	0
L229W	686T>G:TTG>TGG	1	0	0	0	2	2	1	3	1	2	1	0	16	1
L229V	685T>G:TTG>GTG	0	2	0	1	2	2	0	1	0	0	0	0	0	0
L229U	686T>A:TTG>TAG	0	1	0	1	0	0	0	0	0	1	0	1	0	0
L229F	687G>C:TTG>TTC;687G>T:TTG>TTT	0	0	0	0	4	0	0	0	0	0	0	0	0	0
L229S	686T>C:TTG>TCG	1	1	4	16	3	3	2	2	5	3	8	4	1	0
P230S	688C>T:CCA>TCA	0	0	0	1	1	14	0	4	0	3	2	2	0	0
P230L	689C>T:CCA>CTA	0	0	36	0	0	0	0	0	0	1	0	0	0	0
P230A	688C>G:CCA>GCA	0	0	0	0	0	2	0	0	0	0	0	0	0	0
P230Q	689C>A:CCA>CAA	1	1	0	3	1	3	1	1	0	3	1	0	2	0
P230T	688C>A:CCA>ACA	1	0	0	0	0	0	0	0	0	0	0	0	0	0
I231M	693A>G:ATA>ATG	0	0	0	0	0	0	0	0	0	1	0	0	0	0
I231R	692T>G:ATA>AGA	0	0	0	1	0	0	0	0	1	0	0	0	0	0
I231K	692T>A:ATA>AAA	0	0	0	0	0	0	0	0	0	0	1	0	0	0
I231L	691A>C:ATA>CTA;691A>T:ATA>TTA	1	0	0	2	2	1	0	4	0	0	4	0	0	0
I231V	691A>G:ATA>GTA	0	0	0	1	0	1	0	0	0	0	0	0	0	0
G232A	695G>C:GGT>GCT	127	0	0	0	3	0	0	0	0	0	0	0	0	0
G232S	694G>A:GGT>AGT	0	1	0	4	3	0	1	0	0	1	0	0	0	0
G232C	694G>T:GGT>TGT	0	3	4	7	9	4	0	5	2	0	0	3	1	0
G232D	695G>A:GGT>GAT	1	0	0	0	1	6	0	0	0	0	0	0	0	0
G232V	695G>T:GGT>GTT	1	0	0	1	4	3	0	2	1	0	2	1	0	1
I233V	697A>G:ATT>GTT	0	6	0	0	0	0	0	3	0	0	0	0	0	0
I233L	697A>C:ATT>CTT	0	0	0	0	0	0	1	1	0	0	0	0	0	0
I233T	698T>C:ATT>ACT	0	0	0	0	1	0	0	0	0	1	0	0	1	0
I233M	699T>G:ATT>ATG	0	0	0	0	1	1	0	0	0	0	2	0	0	0
I233S	698T>G:ATT>AGT	2	0	0	3	3	0	1	3	0	1	0	0	3	0
N234Y	700A>T:AAC>TAC	0	0	0	1	0	0	0	0	0	0	0	0	0	0
N234K	702C>A:AAC>AAA	0	1	0	0	0	1	1	1	0	1	0	0	1	0
N234T	701A>C:AAC>ACC	2	0	2	2	1	0	0	0	0	0	0	1	0	1
N234S	701A>G:AAC>AGC	0	0	0	11	4	0	0	0	0	1	0	0	0	0
N234D	700A>G:AAC>GAC	2	0	0	0	1	0	0	0	0	0	0	1	1	0
I235L	703A>C:ATC>CTC	0	0	2	1	1	6	0	2	2	0	2	0	0	0
I235S	704T>G:ATC>AGC	0	0	0	0	1	0	0	0	0	0	0	0	0	0
I235V	703A>G:ATC>GTC	0	0	0	0	0	1	0	0	0	0	0	0	0	0
T236S	706A>T:ACT>TCT	1	0	0	0	1	0	0	0	0	0	0	0	0	0
T236I	707C>T:ACT>ATT	1	0	1	0	1	0	0	0	0	0	0	1	0	0
T236P	706A>C:ACT>CCT	0	0	0	1	1	0	0	0	1	0	0	0	0	0
T236N	707C>A:ACT>AAT	0	0	3	2	2	0	0	1	0	0	0	0	1	0
R237G	709A>G:AGG>GGG	0	0	48	0	0	0	7	0	0	0	0	0	0	0
R237S	711G>T:AGG>AGT	1	0	1	8	3	1	2	1	1	1	1	2	21	0
R237K	710G>A:AGG>AAG	0	0	22	0	0	0	0	0	1	0	0	0	0	0
R237W	709A>T:AGG>TGG	0	1	0	0	0	0	0	0	0	0	0	0	0	0
R237M	710G>T:AGG>ATG	0	2	4	2	2	2	0	0	0	0	1	0	0	0
F238V	712T>G:TTT>GTT	0	1	1	0	2	15	0	4	0	0	0	0	0	0
F238L	712T>C:TTT>CTT;714T>A:TTT>TTA;714T>G:TTT>TTG	0	0	0	1	0	6	0	2	0	0	0	1	0	0
Q239P	716A>C:CAA>CCA	2	0	0	1	2	0	0	2	0	1	1	0	1	0
Q239H	717A>T:CAA>CAT;717A>C:CAA>CAC	0	0	0	1	2	0	0	0	1	0	1	0	0	0
Q239L	716A>T:CAA>CTA	0	0	1	0	0	0	0	0	1	0	0	0	0	0
Q239U	715C>T:CAA>TAA	3	1	0	1	2	0	0	1	0	0	0	0	0	0
Q239K	715C>A:CAA>AAA	0	0	1	0	1	8	0	0	0	0	0	0	2	0
Q239R	716A>G:CAA>CGA	0	0	0	11	1	0	0	0	0	0	1	1	0	0
T240I	719C>T:ACT>ATT	0	0	0	8	2	4	1	1	0	0	0	0	0	0
T240N	719C>A:ACT>AAT	0	1	1	0	0	0	0	0	1	0	0	0	0	0
T240P	718A>C:ACT>CCT	1	1	0	0	1	0	0	0	1	0	0	0	1	0
L241S	722T>C:TTA>TCA	0	0	0	2	1	1	0	0	0	0	1	1	1	0
L241F	723A>T:TTA>TTT	0	0	0	0	0	0	0	1	0	0	0	0	0	0
L241I	721T>A:TTA>ATA	0	0	0	1	0	0	0	0	0	0	0	0	0	0
L241V	721T>G:TTA>GTA	1	1	1	1	1	0	1	1	0	0	1	0	0	0
L241U	722T>A:TTA>TAA;722T>G:TTA>TGA	0	1	1	2	0	1	0	1	0	0	1	0	0	1
L242R	725T>G:CTT>CGT	0	1	1	1	2	0	1	3	0	0	2	1	0	0
L242F	724C>T:CTT>TTT	4	0	0	3	1	0	0	0	0	0	0	0	0	0
L242I	724C>A:CTT>ATT	1	0	0	0	0	0	0	1	0	0	0	0	0	0
L242P	725T>C:CTT>CCT	0	0	0	5	0	0	0	0	0	1	1	0	0	0
A243P	727G>C:GCT>CCT	0	0	0	0	1	0	0	0	0	1	0	0	0	0
A243T	727G>A:GCT>ACT	0	1	0	6	3	0	1	0	0	0	1	1	0	0
A243V	728C>T:GCT>GTT	0	0	0	4	0	0	0	0	0	0	0	0	0	0
A243D	728C>A:GCT>GAT	0	0	1	1	0	0	0	0	0	0	0	0	0	0
A243S	727G>T:GCT>TCT	0	1	1	0	10	0	0	0	0	0	0	0	0	0
L244I	730T>A:TTA>ATA	0	0	0	0	0	1	1	1	0	0	1	0	0	0
L244V	730T>G:TTA>GTA	1	2	2	1	6	1	0	4	1	0	0	1	1	0
L244U	731T>A:TTA>TAA;731T>G:TTA>TGA	0	1	0	3	2	19	11	1	0	0	1	0	0	0
L244F	732A>T:TTA>TTT	1	0	0	0	0	0	0	0	0	0	0	0	0	0
L244S	731T>C:TTA>TCA	0	0	0	0	0	0	0	0	0	2	0	1	0	0
H245Q	735T>G:CAT>CAG	0	0	0	0	0	5	0	1	0	0	0	0	0	0
H245P	734A>C:CAT>CCT	0	0	0	2	1	2	0	0	0	0	0	1	0	1
H245R	734A>G:CAT>CGT	0	0	0	0	0	1	0	0	0	0	0	0	0	0
H245Y	733C>T:CAT>TAT	0	0	0	12	5	9	0	4	0	0	0	0	0	0
H245N	733C>A:CAT>AAT	1	0	0	0	0	1	0	0	0	0	0	0	0	0
R246S	738A>C:AGA>AGC	0	0	1	0	1	1	0	0	1	0	1	0	0	0
R246G	736A>G:AGA>GGA	0	0	0	0	1	2	0	0	0	0	0	0	0	0
R246I	737G>T:AGA>ATA	0	0	1	0	0	0	0	1	0	0	0	0	0	0
S247N	740G>A:AGT>AAT	0	1	0	0	0	0	0	0	0	0	0	0	0	0
S247I	740G>T:AGT>ATT	0	1	0	1	0	2	2	2	0	0	1	0	1	0
S247R	739A>C:AGT>CGT;741T>G:AGT>AGG	0	0	2	1	1	2	1	4	2	1	2	0	1	0
S247G	739A>G:AGT>GGT	1	0	0	0	0	0	0	0	0	0	0	1	0	0
Y248U	744T>G:TAT>TAG;744T>A:TAT>TAA	0	0	1	2	2	0	0	2	0	0	1	0	0	1
Y248H	742T>C:TAT>CAT	0	0	0	12	3	0	0	0	2	0	0	0	0	0
Y248S	743A>C:TAT>TCT	0	0	0	0	1	0	0	2	0	0	0	1	0	0
Y248N	742T>A:TAT>AAT	0	1	0	1	0	1	0	0	0	1	0	0	0	0
Y248C	743A>G:TAT>TGT	0	0	0	0	1	0	0	1	0	0	0	0	0	0
L249W	746T>G:TTG>TGG	0	3	3	5	3	1	1	0	0	0	1	2	1	0
L249U	746T>A:TTG>TAG	0	0	0	1	0	0	0	0	0	0	0	0	0	0
L249V	745T>G:TTG>GTG	0	0	0	0	0	1	0	1	0	0	0	0	0	0
L249F	747G>T:TTG>TTT;747G>C:TTG>TTC	1	0	0	0	0	0	0	0	0	1	0	0	0	0
L249S	746T>C:TTG>TCG	0	2	5	3	5	7	5	1	0	1	4	5	2	0
T250P	748A>C:ACT>CCT	0	0	0	0	0	0	0	1	0	0	1	0	0	0
T250S	749C>G:ACT>AGT;748A>T:ACT>TCT	0	0	1	0	1	0	0	0	0	0	0	0	0	0
T250A	748A>G:ACT>GCT	0	0	0	0	0	0	0	0	0	0	1	1	0	0
T250N	749C>A:ACT>AAT	0	0	2	1	2	0	1	0	0	0	2	0	0	0
T250I	749C>T:ACT>ATT	0	0	0	0	0	9	0	0	0	0	0	7	1	0
P251L	752C>T:CCT>CTT	2	0	1	0	0	0	1	0	0	0	0	0	0	0
P251H	752C>A:CCT>CAT	0	2	1	1	1	0	0	2	0	0	0	1	2	0
P251T	751C>A:CCT>ACT	0	0	0	0	2	0	0	0	0	0	0	0	0	0
P251S	751C>T:CCT>TCT	0	1	1	0	2	0	30	0	0	0	0	0	0	0
G252C	754G>T:GGT>TGT	0	2	0	1	0	0	1	1	0	0	1	1	0	0
G252V	755G>T:GGT>GTT	3	0	0	1	0	0	0	1	0	0	1	0	1	0
G252D	755G>A:GGT>GAT	0	0	0	0	1	0	2	0	0	0	0	0	0	0
G252S	754G>A:GGT>AGT	0	0	0	0	2	0	0	0	0	0	2	0	0	0
D253A	758A>C:GAT>GCT	1	0	0	0	0	1	1	0	0	0	0	1	0	0
D253E	759T>G:GAT>GAG;759T>A:GAT>GAA	2	0	2	1	2	0	1	3	1	0	1	0	0	0
D253Y	757G>T:GAT>TAT	0	0	0	1	0	0	0	0	0	0	0	0	0	0
D253N	757G>A:GAT>AAT	0	0	1	0	2	0	0	0	0	0	0	0	0	0
D253G	758A>G:GAT>GGT	0	0	0	0	1	0	0	0	1	0	0	0	0	0
S254N	760T>A:TCT>AAT;761C>A:TCT>AAT	1	1	1	1	4	1	0	0	0	2	0	0	0	0
S254T	760T>A:TCT>ACT	0	1	0	0	0	0	0	0	0	1	0	0	0	0
S254A	760T>G:TCT>GCT	0	0	0	0	2	0	0	0	0	0	0	0	0	0
S254P	760T>C:TCT>CCT	0	1	0	1	0	1	1	0	0	0	6	0	0	0
S254Y	761C>A:TCT>TAT	1	0	1	1	4	1	0	0	0	1	0	0	0	0
S254F	761C>T:TCT>TTT	0	0	1	8	0	7	0	7	0	0	0	0	0	0
S255P	763T>C:TCT>CCT	1	0	0	0	0	0	0	3	0	0	0	0	0	0
S255F	764C>T:TCT>TTT	0	0	1	9	2	0	0	0	0	0	0	0	0	0
S255A	763T>G:TCT>GCT	0	1	0	0	0	0	0	0	0	0	0	0	0	0
S255Y	764C>A:TCT>TAT	0	0	1	0	0	2	0	1	0	0	0	0	0	0
S256L	767C>T:TCA>TTA	0	1	0	1	5	0	0	0	0	0	0	0	0	0
S256U	767C>A:TCA>TAA	1	0	0	0	0	0	0	0	0	0	1	0	0	0
S256A	766T>G:TCA>GCA	0	0	0	0	0	0	0	0	0	1	0	0	1	0
S256P	766T>C:TCA>CCA	0	0	0	0	0	0	0	8	0	0	0	0	0	0
G257C	769G>T:GGT>TGT	1	2	2	1	2	1	1	0	1	0	1	0	0	0
G257S	769G>A:GGT>AGT	0	0	0	1	0	0	0	0	0	0	0	0	0	0
G257V	770G>T:GGT>GTT	1	1	1	1	4	3	1	3	0	0	2	0	1	0
G257D	770G>A:GGT>GAT	0	0	0	0	1	0	0	0	0	0	0	0	0	0
W258L	773G>T:TGG>TTG	0	0	0	1	0	1	0	1	0	0	0	2	0	0
W258G	772T>G:TGG>GGG	2	3	0	1	5	2	2	5	1	1	2	0	2	1
W258U	774G>A:TGG>TGA;773G>A:TGG>TAG	1	0	0	0	0	0	0	1	0	0	2	2	0	0
W258C	774G>C:TGG>TGC;774G>T:TGG>TGT	0	14	0	8	12	2	0	0	0	0	0	1	0	0
W258R	772T>A:TGG>AGG;772T>C:TGG>CGG	0	0	0	2	1	0	0	0	0	0	0	0	0	0
T259I	776C>T:ACA>ATA	0	0	1	0	2	2	0	0	0	0	1	0	0	0
T259P	775A>C:ACA>CCA	0	0	1	1	2	1	0	0	0	0	0	0	0	0
T259A	775A>G:ACA>GCA	1	0	0	2	1	1	0	2	1	0	1	1	0	0
A260V	779C>T:GCT>GTT	0	0	0	1	1	0	0	0	0	8	2	1	1	0
A260T	778G>A:GCT>ACT	0	0	1	2	0	1	0	0	0	0	0	1	2	0
A260D	779C>A:GCT>GAT	1	1	0	1	0	0	0	0	0	0	0	0	0	1
A260S	778G>T:GCT>TCT	1	0	0	0	1	1	0	0	0	0	2	0	0	0
G261V	782G>T:GGT>GTT	1	0	0	0	11	10	0	0	0	0	1	0	0	0
G261S	781G>A:GGT>AGT	0	0	1	1	0	5	0	0	1	2	3	0	0	0
G261R	781G>C:GGT>CGT	0	0	0	6	0	0	0	0	0	0	0	0	0	0
G261D	782G>A:GGT>GAT	153	0	0	0	3	0	0	0	0	1	0	0	0	0
G261C	781G>T:GGT>TGT	0	0	1	16	6	0	0	2	0	0	1	1	0	0
A262S	784G>T:GCT>TCT	0	0	0	2	0	0	0	0	0	0	0	0	0	0
A262D	785C>A:GCT>GAT	1	1	0	0	1	1	0	0	0	0	0	0	0	0
A262G	785C>G:GCT>GGT	0	0	1	0	0	1	0	0	0	0	0	0	0	0
A262T	784G>A:GCT>ACT	0	0	0	0	0	1	0	1	0	0	0	0	0	0
A262V	785C>T:GCT>GTT	0	0	1	1	2	1	0	0	0	0	2	0	21	0
A263E	788C>A:GCA>GAA	0	1	0	0	0	0	0	0	0	0	0	0	0	0
A263S	787G>T:GCA>TCA	0	0	1	0	1	0	0	2	0	0	0	0	6	0
A263T	787G>A:GCA>ACA	1	0	2	1	0	0	0	4	1	0	0	0	0	0
A263V	788C>T:GCA>GTA	0	1	1	0	2	0	0	4	0	0	0	0	0	0
A263P	787G>C:GCA>CCA	0	0	0	1	0	0	0	0	0	0	0	0	0	0
A264V	791C>T:GCT>GTT	0	0	0	4	0	7	0	3	0	0	0	0	0	0
A264D	791C>A:GCT>GAT	1	0	0	0	1	0	0	0	0	0	0	0	0	0
A264S	790G>T:GCT>TCT	1	0	0	0	0	0	0	1	0	0	0	0	15	0
Y265U	795T>G:TAT>TAG	0	3	2	0	2	1	0	0	0	0	0	2	1	0
Y265N	793T>A:TAT>AAT	0	0	1	0	0	0	0	0	0	0	0	0	0	0
Y265H	793T>C:TAT>CAT	0	0	0	0	0	0	1	0	0	0	0	1	0	0
Y265D	793T>G:TAT>GAT	0	0	0	0	0	1	0	0	0	0	0	0	0	0
Y265S	794A>C:TAT>TCT	0	1	0	1	1	2	0	0	0	0	0	0	0	0
Y266D	796T>G:TAT>GAT	0	0	0	2	0	0	0	2	0	0	0	0	0	0
Y266U	798T>G:TAT>TAG;798T>A:TAT>TAA	0	0	1	0	1	0	0	1	1	1	1	1	7	0
Y266C	797A>G:TAT>TGT	0	0	0	1	0	0	0	0	0	0	0	1	0	0
Y266H	796T>C:TAT>CAT	0	0	0	0	0	0	0	0	0	2	0	0	0	0
Y266S	797A>C:TAT>TCT	0	0	0	0	0	0	0	0	0	0	0	2	0	0
V267M	799G>A:GTG>ATG	0	0	0	0	0	15	0	0	0	0	0	0	0	0
V267L	799G>T:GTG>TTG	0	1	0	0	2	0	0	0	0	0	1	0	0	0
V267A	800T>C:GTG>GCG	1	0	1	0	0	0	1	0	0	0	0	0	0	0
V267G	800T>G:GTG>GGG	1	0	0	0	0	0	0	1	0	0	2	0	0	0
G268A	803G>C:GGT>GCT	0	0	0	0	0	0	1	0	0	0	0	0	0	0
G268V	803G>T:GGT>GTT	1	4	4	4	2	3	1	7	0	0	3	3	10	0
G268D	803G>A:GGT>GAT	0	1	2	2	3	0	0	0	0	0	0	0	1	0
G268Y	802G>T:GGT>TAT;803G>A:GGT>TAT	0	1	2	4	4	0	0	0	0	0	1	0	1	0
G268S	802G>A:GGT>AGT	0	0	0	13	1	7	1	0	0	0	0	0	0	0
G268C	802G>T:GGT>TGT	0	0	0	2	1	0	0	0	0	0	1	0	0	0
Y269N	805T>A:TAT>AAT	0	0	0	1	0	0	0	0	0	0	0	0	0	0
Y269D	805T>G:TAT>GAT	0	0	0	0	0	0	0	4	0	0	0	0	0	0
Y269C	806A>G:TAT>TGT	0	0	0	0	0	0	0	0	0	1	1	0	0	0
Y269U	807T>G:TAT>TAG	0	0	0	0	0	0	0	0	0	0	1	0	0	0
Y269S	806A>C:TAT>TCT	0	1	1	0	0	0	0	1	0	0	0	1	0	0
L270F	808C>T:CTT>TTT	1	0	1	0	1	0	0	2	0	0	0	0	0	0
L270H	809T>A:CTT>CAT	0	0	0	0	0	0	0	0	0	0	62	0	0	0
L270P	809T>C:CTT>CCT	0	20	0	0	0	0	0	0	0	0	0	0	0	0
L270I	808C>A:CTT>ATT	0	0	0	2	0	0	0	0	0	0	0	1	0	0
L270R	809T>G:CTT>CGT	0	0	1	0	2	0	0	0	0	0	0	0	1	0
Q271H	813A>C:CAA>CAC;813A>T:CAA>CAT	1	0	1	2	4	1	51	1	0	0	0	0	1	0
Q271U	811C>T:CAA>TAA	1	1	0	12	1	1	0	2	0	0	0	0	0	0
Q271K	811C>A:CAA>AAA	0	0	1	1	0	1	1	0	0	0	0	0	0	0
Q271R	812A>G:CAA>CGA	0	0	0	0	0	0	0	2	0	0	0	0	0	0
Q271E	811C>G:CAA>GAA	0	0	0	0	1	0	0	0	0	0	0	0	0	0
P272H	815C>A:CCT>CAT	2	0	1	2	3	2	1	1	0	1	2	0	0	0
P272S	814C>T:CCT>TCT	0	0	0	1	1	0	0	1	0	0	0	0	0	0
P272R	815C>G:CCT>CGT	0	0	0	0	0	0	0	0	0	1	0	0	0	0
P272T	814C>A:CCT>ACT	1	0	0	1	0	2	0	0	0	0	3	0	0	0
R273G	817A>G:AGG>GGG	0	0	0	0	2	0	0	0	0	0	1	0	0	0
R273M	818G>T:AGG>ATG	0	1	1	0	6	0	0	0	0	0	2	1	1	0
R273W	817A>T:AGG>TGG	0	0	0	2	0	0	0	0	0	0	0	0	0	0
R273I	818G>T:AGG>ATT;819G>T:AGG>ATT	0	2	2	0	10	0	0	1	0	0	2	1	1	0
R273S	819G>T:AGG>AGT;819G>C:AGG>AGC	0	1	1	1	5	0	0	1	0	0	0	0	0	0
R273K	818G>A:AGG>AAG	0	0	0	5	0	0	0	0	0	0	0	0	0	0
R273T	818G>C:AGG>ACG;818G>C:AGG>ACT;819G>T:AGG>ACT	0	1	1	0	5	0	0	1	0	4	0	0	0	0
T274I	821C>T:ACT>ATT	0	0	0	6	0	8	0	1	0	0	0	0	0	0
T274P	820A>C:ACT>CCT	0	0	0	0	1	0	0	0	0	0	1	0	0	0
T274S	820A>T:ACT>TCT	0	0	0	3	0	0	0	1	0	0	0	0	0	0
T274N	821C>A:ACT>AAT	0	0	0	2	0	1	0	0	0	0	1	1	0	0
T274A	820A>G:ACT>GCT	0	0	0	0	1	0	0	0	0	0	1	1	0	0
F275C	824T>G:TTT>TGT	0	0	2	0	1	17	0	0	0	0	0	0	0	0
F275L	823T>C:TTT>CTT;825T>A:TTT>TTA;825T>G:TTT>TTG	1	0	0	44	4	1	0	8	0	0	0	0	0	0
F275I	823T>A:TTT>ATT	0	0	1	0	0	0	0	1	0	0	0	0	0	0
F275S	824T>C:TTT>TCT	0	0	1	0	1	0	0	2	0	0	0	1	0	0
F275V	823T>G:TTT>GTT	0	1	1	4	0	1	0	0	1	1	1	0	0	0
L276I	826C>A:CTA>ATA	0	0	0	0	0	0	0	3	0	0	0	0	0	0
L276R	827T>G:CTA>CGA	0	0	0	0	0	0	0	0	0	0	0	0	1	0
L277U	830T>A:TTA>TAA	0	1	1	1	0	2	0	0	0	0	1	1	1	0
L277F	831A>T:TTA>TTT;831A>C:TTA>TTC	0	3	0	1	3	1	1	1	1	0	1	0	8	0
L277V	829T>G:TTA>GTA	0	1	0	1	0	2	0	2	0	1	1	1	0	0
K278E	832A>G:AAA>GAA	0	0	0	0	2	10	0	0	0	0	0	0	0	0
K278T	833A>C:AAA>ACA	1	0	2	1	3	0	0	1	0	0	2	0	0	0
K278Q	832A>C:AAA>CAA	0	1	0	1	3	0	0	1	0	0	0	1	0	0
K278U	832A>T:AAA>TAA	0	0	1	0	1	0	0	0	0	0	0	0	0	0
K278I	833A>T:AAA>ATA	0	0	0	0	0	1	0	0	0	0	0	0	0	0
K278N	834A>C:AAA>AAC;834A>T:AAA>AAT	1	1	2	7	1	2	0	1	0	0	5	1	0	0
Y279S	836A>C:TAT>TCT	0	0	0	2	0	0	0	0	0	1	0	0	1	1
Y279D	835T>G:TAT>GAT	0	0	1	0	2	0	0	0	0	0	0	0	0	0
Y279H	835T>C:TAT>CAT	0	0	0	0	1	0	0	1	0	0	0	0	0	0
Y279C	836A>G:TAT>TGT	0	0	0	0	1	0	0	0	0	0	0	0	0	0
Y279U	837T>G:TAT>TAG	0	0	0	0	2	0	0	1	1	0	0	0	0	0
Y279N	835T>A:TAT>AAT	0	0	0	2	3	13	0	3	23	0	0	0	0	0
N280D	838A>G:AAT>GAT	0	0	0	10	1	0	0	0	0	0	1	0	0	0
N280S	839A>G:AAT>AGT	0	0	0	0	0	0	1	0	0	0	0	0	0	0
N280H	838A>C:AAT>CAT	0	0	1	0	1	2	0	0	0	0	0	1	1	0
N280Y	838A>T:AAT>TAT	0	0	0	1	0	1	0	0	0	0	0	0	0	0
N280I	839A>T:AAT>ATT	0	0	0	0	1	0	0	0	0	0	0	0	0	1
N280K	840T>G:AAT>AAG;840T>A:AAT>AAA	2	0	0	0	0	0	0	0	0	0	1	0	0	0
N280T	839A>C:AAT>ACT	0	1	1	0	2	1	0	1	0	1	0	0	0	1
E281V	842A>T:GAA>GTA	0	0	0	0	0	1	0	0	0	0	0	0	0	0
E281D	843A>C:GAA>GAC;843A>T:GAA>GAT	0	0	2	1	1	2	0	3	0	0	3	1	1	0
E281U	841G>T:GAA>TAA	0	0	0	0	3	0	0	0	0	0	1	0	0	1
E281G	842A>G:GAA>GGA	0	0	1	3	2	1	0	1	1	0	0	0	1	0
E281K	841G>A:GAA>AAA	0	0	0	4	3	2	0	1	0	1	1	0	0	0
N282H	844A>C:AAT>CAT	0	1	1	0	1	2	0	0	0	0	2	2	0	0
N282I	845A>T:AAT>ATT	0	0	1	1	0	1	0	2	1	0	1	1	1	0
N282K	846T>G:AAT>AAG;846T>A:AAT>AAA	0	0	1	1	1	2	0	1	0	0	0	0	1	0
N282T	845A>C:AAT>ACT	0	0	1	3	1	2	1	1	0	0	1	0	1	0
N282S	845A>G:AAT>AGT	0	1	0	4	1	1	0	1	0	0	0	0	0	0
N282Y	844A>T:AAT>TAT	0	0	0	0	1	0	0	0	0	0	0	0	0	0
G283A	848G>C:GGA>GCA	0	0	0	0	2	0	0	0	0	0	0	0	0	0
G283R	847G>A:GGA>AGA	0	0	0	0	2	0	0	0	0	0	0	0	0	0
G283U	847G>T:GGA>TGA	0	0	0	1	0	2	0	1	1	0	0	1	0	0
G283E	848G>A:GGA>GAA	3	0	0	1	0	0	1	0	0	0	0	0	0	0
G283V	848G>T:GGA>GTA	0	1	2	0	4	0	0	0	0	0	0	0	0	0
T284P	850A>C:ACC>CCC	0	0	1	0	0	1	1	0	0	0	0	0	1	0
T284S	851C>G:ACC>AGC	0	0	0	5	0	0	0	0	0	0	0	0	0	0
T284A	850A>G:ACC>GCC	0	0	0	0	2	0	1	0	0	0	0	0	0	0
T284I	851C>T:ACC>ATC	0	0	0	0	0	0	0	0	0	0	1	0	0	0
T284N	851C>A:ACC>AAC	1	0	1	3	3	0	1	0	1	0	3	1	2	0
I285V	853A>G:ATT>GTT	0	0	0	0	0	0	0	0	0	0	0	0	4	0
I285S	854T>G:ATT>AGT	1	0	1	2	1	1	0	1	1	0	1	1	0	0
I285L	853A>C:ATT>CTT	0	0	0	1	0	1	0	2	0	1	2	0	0	0
I285N	854T>A:ATT>AAT	0	0	0	0	0	0	0	0	0	0	0	0	1	0
I285M	855T>G:ATT>ATG	0	0	0	0	1	0	0	0	0	0	0	0	0	0
T286P	856A>C:ACA>CCA	0	0	0	0	0	2	0	0	0	0	0	0	0	0
T286K	857C>A:ACA>AAA	0	0	1	0	0	0	0	1	0	0	0	0	1	0
T286I	857C>T:ACA>ATA	0	0	0	0	0	1	0	6	0	0	0	0	0	0
T286A	856A>G:ACA>GCA	0	1	2	0	1	0	0	0	0	0	0	0	0	0
D287E	861T>G:GAT>GAG	0	1	0	1	3	1	0	0	0	0	0	0	0	0
D287N	859G>A:GAT>AAT	0	0	0	2	1	1	0	0	0	0	0	0	0	0
D287Y	859G>T:GAT>TAT	0	0	1	0	0	0	0	1	0	0	0	0	1	0
D287G	860A>G:GAT>GGT	0	0	0	0	0	0	0	1	0	1	0	1	0	0
A288V	863C>T:GCT>GTT	0	0	0	4	5	1	0	0	0	0	173	1	0	0
A288S	862G>T:GCT>TCT	0	1	1	0	2	1	0	0	0	0	0	0	1	0
A288T	862G>A:GCT>ACT	0	0	0	8	0	0	0	0	0	0	0	0	0	0
V289L	865G>T:GTA>TTA	0	0	1	1	3	0	0	1	0	0	0	0	0	0
V289A	866T>C:GTA>GCA	0	0	2	0	1	0	1	2	0	2	0	4	1	0
V289I	865G>A:GTA>ATA	1	0	1	0	0	10	0	0	0	0	0	0	0	0
V289G	866T>G:GTA>GGG;867A>G:GTA>GGG;866T>G:GTA>GGA	1	0	0	3	5	0	0	3	0	0	1	0	0	0
D290A	869A>C:GAC>GCC	1	0	3	0	0	0	0	2	0	0	0	0	1	0
D290H	868G>C:GAC>CAC	0	0	0	0	5	0	0	0	0	0	103	0	0	0
D290Y	868G>T:GAC>TAC	1	0	86	2	0	0	0	0	0	0	2	0	0	0
D290N	868G>A:GAC>AAC	1	1	0	0	1	0	0	0	0	0	0	0	0	0
D290G	869A>G:GAC>GGC	0	0	0	0	0	0	0	0	0	0	0	0	3	0
D290E	870C>A:GAC>GAA;870C>G:GAC>GAG	1	0	0	4	1	2	0	1	0	0	1	0	0	0
C291Y	872G>A:TGT>TAT	0	1	0	0	0	0	0	5	0	0	0	0	0	0
C291R	871T>C:TGT>CGT	0	0	0	1	0	0	0	3	0	0	0	1	0	0
C291S	871T>A:TGT>AGT	0	0	0	0	0	0	0	1	0	0	0	0	0	0
C291W	873T>G:TGT>TGG	1	1	2	4	3	2	1	1	1	0	2	0	2	0
C291F	872G>T:TGT>TTT	1	0	0	0	2	0	0	0	0	0	1	0	0	0
C291G	871T>G:TGT>GGT	0	0	0	3	2	1	0	1	0	0	1	0	0	0
A292S	874G>T:GCA>TCA	0	0	1	1	0	0	0	0	0	0	1	0	0	0
A292G	875C>G:GCA>GGA	0	0	0	0	0	1	0	0	0	0	0	0	0	0
A292T	874G>A:GCA>ACA	0	0	0	15	0	0	1	0	0	0	0	0	0	0
A292P	874G>C:GCA>CCA	0	0	0	6	0	0	0	0	0	0	0	0	0	0
A292E	875C>A:GCA>GAA	0	0	1	3	0	0	0	0	0	0	1	1	1	0
A292V	875C>T:GCA>GTA	1	1	0	3	2	1	0	3	0	2	0	1	0	0
L293I	877C>A:CTT>ATT	0	1	1	3	1	3	0	4	0	0	1	2	1	0
L293R	878T>G:CTT>CGT	1	0	1	1	1	2	0	1	0	0	1	0	0	0
L293P	878T>C:CTT>CCT	0	1	1	1	1	0	1	1	0	0	1	0	0	0
L293F	877C>T:CTT>TTT	1	0	2	1	0	1	48	1	0	0	0	0	0	0
D294Y	880G>T:GAC>TAC	0	1	2	0	2	6	0	1	0	0	0	0	17	0
D294H	880G>C:GAC>CAC	0	0	0	0	2	0	0	0	0	0	0	0	0	0
D294N	880G>A:GAC>AAC	0	0	0	2	0	0	0	0	0	0	0	1	0	0
D294E	882C>A:GAC>GAA;882C>G:GAC>GAG	3	3	0	4	5	6	1	5	1	1	1	1	2	1
D294G	881A>G:GAC>GGC	0	0	1	1	2	1	1	0	0	0	0	0	0	0
D294A	881A>C:GAC>GCC	0	3	2	2	3	1	2	0	0	0	0	0	0	0
P295H	884C>A:CCT>CAT	0	0	1	3	0	1	0	4	1	0	0	0	0	0
P295L	884C>T:CCT>CTT	1	0	1	10	10	1	2	3	1	0	3	1	0	0
P295S	883C>T:CCT>TCT	0	0	0	0	0	0	37	6	0	0	0	0	15	0
P295T	883C>A:CCT>ACT	0	0	0	0	0	2	1	0	0	1	1	0	0	0
L296F	886C>T:CTC>TTC	0	0	0	1	0	0	0	0	0	0	0	0	0	0
L296P	887T>C:CTC>CCC	0	0	0	7	0	0	0	3	0	0	0	0	0	0
L296R	887T>G:CTC>CGC	0	1	1	0	1	1	0	2	0	4	0	0	0	0
L296I	886C>A:CTC>ATC	1	0	0	6	1	0	0	2	0	0	0	0	0	0
S297U	890C>G:TCA>TGA	0	0	0	6	0	0	0	0	0	0	0	0	0	0
S297P	889T>C:TCA>CCA	0	0	0	0	0	1	0	0	0	0	0	0	0	0
S297L	890C>T:TCA>TTA	1	1	2	0	3	0	0	0	0	1	1	0	15	0
S297A	889T>G:TCA>GCA	0	0	2	1	0	0	0	1	0	0	0	0	0	1
E298A	893A>C:GAA>GCA	0	1	0	0	0	0	0	1	0	0	0	0	0	0
E298Q	892G>C:GAA>CAA	0	0	0	0	1	0	0	0	0	0	0	0	24	0
E298U	892G>T:GAA>TAA	1	0	1	2	3	1	1	2	0	2	0	1	0	0
E298V	893A>T:GAA>GTA	0	0	0	0	2	0	0	0	0	0	0	0	0	1
E298D	894A>C:GAA>GAC;894A>T:GAA>GAT	0	0	0	0	0	3	0	0	0	0	0	0	0	0
E298G	893A>G:GAA>GGA	0	0	0	2	2	0	0	0	0	1	0	1	2	0
E298K	892G>A:GAA>AAA	1	0	0	0	0	2	0	3	0	0	0	0	1	0
T299S	895A>T:ACA>TCA	0	0	0	0	0	1	0	0	0	0	0	0	0	0
T299R	896C>G:ACA>AGA	0	0	1	0	0	0	0	0	0	0	0	0	0	0
T299A	895A>G:ACA>GCA	1	1	2	1	1	2	0	0	0	1	1	0	2	0
T299P	895A>C:ACA>CCA	0	0	2	3	1	1	1	1	0	0	1	1	0	0
T299I	896C>T:ACA>ATA	0	0	0	0	8	0	0	4	0	0	0	0	1	0
K300E	898A>G:AAG>GAG	0	0	0	0	1	0	0	0	2	0	0	0	0	0
K300Q	898A>C:AAG>CAG	0	0	0	2	0	0	0	1	0	1	0	1	0	0
K300R	899A>G:AAG>AGG	0	1	0	0	3	18	1	2	0	0	0	0	1	0
K300T	899A>C:AAG>ACG	0	1	0	2	1	2	0	1	0	0	0	0	2	0
K300M	899A>T:AAG>ATG	0	1	0	0	0	0	0	0	0	0	1	0	0	0
K300U	898A>T:AAG>TAG	0	0	0	0	2	0	0	0	0	0	0	0	0	0
K300N	900G>T:AAG>AAT	0	0	0	0	0	0	0	0	0	0	0	0	1	0
C301Y	902G>A:TGT>TAT	0	0	0	0	1	0	0	0	0	0	0	0	0	0
C301F	902G>T:TGT>TTT	0	1	0	0	1	0	0	0	0	0	1	0	0	0
C301S	901T>A:TGT>AGT;902G>C:TGT>TCT	0	0	37	1	2	0	0	3	0	0	0	0	0	0
C301G	901T>G:TGT>GGT	1	0	0	0	6	0	1	0	0	0	0	0	0	0
C301W	903T>G:TGT>TGG	1	0	0	0	0	0	0	0	0	0	0	0	0	0
C301R	901T>C:TGT>CGT	0	0	1	0	0	7	0	1	0	0	0	0	0	0
T302K	905C>A:ACG>AAG	0	0	0	1	2	0	0	0	0	0	0	1	0	0
T302M	905C>T:ACG>ATG	0	1	1	4	0	2	2	0	1	0	0	59	1	0
T302P	904A>C:ACG>CCG	0	0	0	1	0	0	0	2	0	0	0	0	0	0
T302A	904A>G:ACG>GCG	1	0	0	2	1	0	0	0	0	0	0	0	0	0
L303S	908T>C:TTG>TCG	0	11	2	5	1	0	0	3	0	0	2	2	0	0
L303F	909G>T:TTG>TTT;909G>C:TTG>TTC	106	0	2	5	1	0	0	1	0	0	0	0	0	0
L303M	907T>A:TTG>ATG	0	0	0	0	1	0	0	0	0	0	0	0	0	0
L303U	908T>A:TTG>TAG	0	0	0	1	0	0	0	0	0	0	0	0	0	0
L303V	907T>G:TTG>GTG	1	0	1	1	2	2	0	0	2	0	1	1	1	0
L303W	908T>G:TTG>TGG	0	0	0	1	0	0	0	0	0	0	1	0	0	0
K304N	912A>C:AAA>AAC	0	0	0	0	0	0	0	0	0	1	1	0	0	0
K304E	910A>G:AAA>GAA	0	1	6	11	1	0	0	0	2	0	1	3	2	1
K304T	911A>C:AAA>ACA	0	0	1	1	3	1	0	0	0	1	0	1	1	0
K304U	910A>T:AAA>TAA	2	0	0	0	0	0	0	0	0	0	0	0	0	0
K304Q	910A>C:AAA>CAA	0	0	0	1	1	2	0	0	0	0	0	0	0	0
K304R	911A>G:AAA>AGA	0	0	0	2	37	5	0	0	0	0	2	0	0	0
S305A	913T>G:TCC>GCC	0	0	0	1	0	0	0	1	0	0	1	0	0	0
S305Y	914C>A:TCC>TAC	1	0	0	2	2	1	0	0	0	0	0	0	0	0
S305F	914C>T:TCC>TTC	0	0	0	0	1	0	0	0	0	1	0	0	0	0
S305T	913T>A:TCC>ACC	0	0	0	0	0	0	0	0	0	0	0	1	0	0
S305P	913T>C:TCC>CCC	1	0	0	0	0	0	0	0	0	0	0	1	0	0
F306V	916T>G:TTC>GTC	0	1	0	0	0	1	2	2	0	0	1	0	1	0
F306L	916T>C:TTC>CTC;918C>G:TTC>TTG;918C>A:TTC>TTA	1	1	0	0	1	0	0	9	0	0	0	1	1	0
F306I	916T>A:TTC>ATC	1	0	0	0	0	0	0	0	0	0	0	0	0	0
F306S	917T>C:TTC>TCC	0	0	2	3	4	2	1	0	37	0	1	1	9	0
F306C	917T>G:TTC>TGC	0	0	0	0	1	0	0	0	0	0	0	0	0	0
T307N	920C>A:ACT>AAT	0	0	0	0	2	0	0	0	0	0	1	0	0	0
T307I	920C>T:ACT>ATT	0	0	1	0	2	0	0	1	0	0	0	0	1	0
T307P	919A>C:ACT>CCT	1	0	0	0	0	0	0	0	0	0	0	0	0	0
V308A	923T>C:GTA>GCA	0	0	0	0	0	0	0	5	0	0	0	0	0	0
V308I	922G>A:GTA>ATA	0	0	0	0	2	0	1	0	0	0	0	0	0	0
V308G	923T>G:GTA>GGA	0	0	0	2	0	0	0	0	0	0	0	0	0	0
V308L	922G>T:GTA>TTA	0	0	0	1	3	2	0	0	0	0	0	0	0	0
E309G	926A>G:GAA>GGA	0	1	0	4	7	13	0	3	0	0	1	0	0	0
E309U	925G>T:GAA>TAA	1	14	3	2	1	2	0	0	1	1	1	1	1	0
E309V	926A>T:GAA>GTA	0	0	0	0	0	1	0	1	0	0	0	0	0	0
E309A	926A>C:GAA>GCA	1	0	0	1	0	1	0	0	2	0	2	3	1	0
E309D	927A>C:GAA>GAC;927A>T:GAA>GAT	0	2	3	1	1	0	0	1	4	0	1	1	0	0
E309Q	925G>C:GAA>CAA	0	0	0	0	1	0	0	3	0	0	0	0	0	0
E309K	925G>A:GAA>AAA	0	0	0	0	0	0	0	0	0	0	0	1	0	0
K310U	928A>T:AAA>TAA	0	1	0	0	0	0	0	0	0	0	1	0	0	0
K310I	929A>T:AAA>ATA	0	0	0	0	0	1	0	0	0	0	0	0	0	0
K310Q	928A>C:AAA>CAA	0	0	0	1	3	0	0	5	0	0	0	0	0	1
K310N	930A>C:AAA>AAC;930A>T:AAA>AAT	2	1	2	0	1	1	0	2	0	0	2	2	0	0
K310T	929A>C:AAA>ACA	0	1	0	0	0	1	0	4	1	0	1	0	0	0
G311R	931G>C:GGA>CGA	0	0	0	0	1	0	0	0	0	0	0	0	0	0
G311E	932G>A:GGA>GAA	0	0	0	0	0	0	0	1	0	0	0	0	0	0
G311U	931G>T:GGA>TGA	0	1	0	0	0	0	0	0	0	0	0	0	1	0
G311V	932G>T:GGA>GTA	0	0	90	4	3	1	0	1	0	0	0	0	0	0
I312V	934A>G:ATC>GTC	0	0	0	0	0	1	0	0	0	0	0	0	0	0
I312L	934A>C:ATC>CTC	1	2	0	2	0	1	1	1	0	1	3	0	0	0
I312T	935T>C:ATC>ACC	0	0	0	0	1	0	0	0	0	1	0	1	0	0
I312S	935T>G:ATC>AGC	0	0	0	1	0	0	0	0	0	0	0	0	0	0
Y313H	937T>C:TAT>CAT	0	0	0	0	1	0	0	1	0	0	0	0	0	0
Y313U	939T>G:TAT>TAG	0	0	0	1	0	0	0	0	0	0	0	0	0	0
Y313C	938A>G:TAT>TGT	0	0	0	0	0	1	0	0	0	0	0	0	0	0
Y313S	938A>C:TAT>TCT	0	0	0	0	0	0	0	0	0	0	1	0	0	0
Y313F	938A>T:TAT>TTT	0	0	0	0	1	0	0	0	0	0	0	0	0	0
Q314R	941A>G:CAA>CGA	0	0	0	6	0	1	0	0	0	0	0	0	8	0
Q314P	941A>C:CAA>CCA	1	1	1	2	1	1	0	2	0	0	0	1	0	0
Q314U	940C>T:CAA>TAA	0	0	0	0	1	7	0	0	0	0	0	0	0	0
Q314H	942A>C:CAA>CAC	0	0	0	0	0	0	0	1	1	0	0	1	1	0
Q314L	941A>T:CAA>CTA	0	0	0	1	2	0	0	0	0	0	0	0	0	0
Q314K	940C>A:CAA>AAA	0	0	0	0	1	1	0	0	0	0	1	1	0	0
T315P	943A>C:ACT>CCT	2	1	1	0	2	3	0	1	0	1	0	0	0	0
T315I	944C>T:ACT>ATT	0	0	0	1	0	0	0	0	1	0	0	0	0	0
T315N	944C>A:ACT>AAT	0	0	0	0	0	0	0	0	0	0	0	1	1	0
S316Y	947C>A:TCT>TAT	0	0	1	0	1	0	0	0	0	0	1	0	0	0
S316P	946T>C:TCT>CCT	0	0	0	4	0	0	0	0	0	0	0	0	0	0
S316F	947C>T:TCT>TTT	0	2	0	1	0	0	0	0	0	0	0	0	0	0
N317D	949A>G:AAC>GAC	0	0	0	0	1	0	0	1	0	0	0	0	0	0
N317S	950A>G:AAC>AGC	0	0	0	0	2	0	0	0	0	0	0	0	0	0
N317T	950A>C:AAC>ACC	0	0	0	0	0	1	0	1	0	0	0	0	1	0
N317K	951C>A:AAC>AAA	0	0	2	1	0	0	0	0	0	0	1	0	1	0
N317Y	949A>T:AAC>TAC	0	0	0	0	0	1	0	0	0	0	0	0	0	0
F318V	952T>G:TTT>GTT	1	0	2	9	2	0	1	1	0	1	1	2	1	0
F318C	953T>G:TTT>TGT	0	1	0	13	0	1	0	3	0	0	0	0	0	0
F318L	952T>C:TTT>CTT;954T>G:TTT>TTG	0	0	2	14	7	1	0	6	0	0	0	2	0	1
F318S	953T>C:TTT>TCT	0	0	0	3	1	0	0	4	0	1	0	0	0	0
F318I	952T>A:TTT>ATT	0	0	0	0	1	2	0	1	0	0	0	0	0	0
R319U	955A>T:AGA>TGA	0	0	0	0	0	2	0	0	0	0	0	0	0	0
R319S	957A>C:AGA>AGC	0	0	0	0	0	1	0	0	0	0	0	0	0	0
R319G	955A>G:AGA>GGA	0	0	0	0	1	0	0	1	0	0	0	0	0	0
R319I	956G>T:AGA>ATA	0	1	0	1	0	0	0	0	0	0	0	0	0	0
V320L	958G>C:GTC>CTC	0	0	0	12	0	0	0	0	0	0	0	0	0	0
V320F	958G>T:GTC>TTC	0	0	1	1	3	0	0	0	0	0	1	0	0	0
V320G	959T>G:GTC>GGC	0	0	0	1	0	2	0	0	0	0	0	1	0	0
V320A	959T>C:GTC>GCC	0	0	3	1	0	4	1	0	2	0	0	0	0	0
Q321K	961C>A:CAA>AAA	0	1	1	0	2	2	1	1	1	0	1	2	0	0
Q321E	961C>G:CAA>GAA	0	0	0	0	2	0	0	0	0	0	0	0	0	0
Q321R	962A>G:CAA>CGA	0	3	1	4	1	0	0	0	0	2	1	3	1	0
Q321L	962A>T:CAA>CTA	0	0	1	1	1	0	0	0	0	0	0	0	0	0
Q321U	961C>T:CAA>TAA	0	0	0	1	0	2	0	0	0	0	0	0	0	0
Q321P	962A>C:CAA>CCA	0	0	0	2	0	1	1	0	0	1	0	0	1	0
Q321H	963A>T:CAA>CAT;963A>C:CAA>CAC	1	7	1	2	6	2	0	0	0	0	1	0	21	0
P322T	964C>A:CCA>ACA	0	0	0	0	1	1	0	2	0	0	2	0	2	0
P322Q	965C>A:CCA>CAA	1	1	1	2	0	2	1	1	1	0	0	1	1	0
P322S	964C>T:CCA>TCA	0	0	0	1	1	0	0	6	0	1	0	0	0	0
P322L	965C>T:CCA>CTA	0	0	0	0	2	0	0	4	0	0	0	0	0	0
P322A	964C>G:CCA>GCA	0	0	0	0	0	0	0	1	47	0	0	0	0	0
P322R	965C>G:CCA>CGA	1	0	0	0	0	0	0	0	0	0	0	0	0	0
T323A	967A>G:ACA>GCA	0	0	0	0	1	0	0	0	0	0	0	0	0	0
T323P	967A>C:ACA>CCA	0	1	2	1	3	1	0	2	0	1	1	0	1	0
T323R	968C>G:ACA>AGA	0	0	0	0	1	0	0	1	0	0	0	0	0	0
T323I	968C>T:ACA>ATA	0	0	52	8	2	0	0	3	0	0	0	1	0	0
T323K	968C>A:ACA>AAA	0	1	0	1	0	0	0	1	0	0	0	0	0	0
E324K	970G>A:GAA>AAA	0	0	0	1	0	0	0	0	0	0	0	0	0	0
E324A	971A>C:GAA>GCA	0	0	0	1	0	12	0	0	1	0	0	0	0	0
E324G	971A>G:GAA>GGA	0	1	0	3	0	0	1	0	1	0	0	1	1	0
E324U	970G>T:GAA>TAA	0	0	0	0	1	0	0	1	0	0	0	1	0	0
E324D	972A>C:GAA>GAC	0	0	0	0	2	1	0	0	0	0	0	0	0	0
S325P	973T>C:TCT>CCT	0	14	0	0	0	0	0	1	0	0	0	0	0	0
S325A	973T>G:TCT>GCT	0	0	0	1	0	0	0	0	0	0	0	0	0	0
S325Y	974C>A:TCT>TAT	0	0	0	1	0	1	0	2	0	0	0	0	0	0
I326S	977T>G:ATT>AGT	1	0	1	0	1	2	0	7	0	0	0	2	1	1
I326L	976A>C:ATT>CTT	0	0	0	0	0	0	0	1	0	0	0	0	0	0
I326V	976A>G:ATT>GTT	0	1	0	0	0	0	0	0	0	0	0	0	0	0
I326T	977T>C:ATT>ACT	0	0	0	13	0	0	0	0	0	0	0	0	0	0
I326N	977T>A:ATT>AAT	0	0	0	1	0	0	0	0	0	0	0	0	0	0
I326M	978T>G:ATT>ATG	1	2	0	3	4	2	1	0	1	0	2	0	0	0
I326F	976A>T:ATT>TTT	0	0	0	1	0	0	0	0	0	0	0	0	0	0
V327A	980T>C:GTT>GCT	0	0	0	0	1	0	0	3	0	0	0	0	0	0
V327F	979G>T:GTT>TTT	0	0	0	0	0	0	0	1	0	0	0	0	0	0
V327G	980T>G:GTT>GGT	0	0	0	1	0	0	0	1	1	0	0	1	0	0
V327L	979G>C:GTT>CTT	0	1	0	0	0	0	0	0	0	0	0	0	0	0
R328K	983G>A:AGA>AAA	0	0	1	0	0	0	0	0	0	0	0	0	0	0
R328S	984A>T:AGA>AGT;984A>C:AGA>AGC	0	0	1	3	1	0	0	1	0	0	0	0	2	0
R328G	982A>G:AGA>GGA	0	0	0	0	1	0	0	2	0	0	0	0	0	0
R328I	983G>T:AGA>ATA	0	0	0	0	1	2	0	0	0	0	0	0	0	0
F329V	985T>G:TTT>GTT	0	2	0	1	0	1	0	0	0	1	0	0	1	0
F329S	986T>C:TTT>TCT	0	0	0	0	0	1	0	2	62	0	0	0	22	0
F329L	985T>C:TTT>CTT;987T>A:TTT>TTA;987T>G:TTT>TTG	0	0	1	4	2	0	0	1	0	2	0	1	0	0
F329C	986T>G:TTT>TGT	1	0	2	1	2	0	0	1	0	0	1	0	0	0
F329Y	986T>A:TTT>TAT	0	1	0	0	0	0	0	0	0	0	0	0	0	0
F329I	985T>A:TTT>ATT	0	0	1	0	1	1	0	0	0	0	0	0	0	0
P330L	989C>T:CCT>CTT	0	0	0	0	6	0	0	3	0	1	0	0	0	0
P330T	988C>A:CCT>ACT	0	0	0	0	1	0	0	0	0	1	0	1	0	0
P330H	989C>A:CCT>CAT	0	0	0	1	1	0	0	0	0	0	1	1	0	0
P330S	988C>T:CCT>TCT	1	0	1	0	0	5	0	3	0	0	0	2	1	0
N331D	991A>G:AAT>GAT	0	0	0	0	0	0	0	8	0	0	0	1	0	0
N331K	993T>A:AAT>AAA;993T>G:AAT>AAG	0	0	0	2	2	5	0	0	0	0	1	0	0	0
N331I	992A>T:AAT>ATT	0	1	0	0	0	0	0	0	0	0	0	0	0	0
N331T	992A>C:AAT>ACT	1	3	1	1	1	1	1	3	0	0	2	1	0	0
N331S	992A>G:AAT>AGT	0	0	0	0	0	1	0	0	0	0	0	0	0	0
N331H	991A>C:AAT>CAT	0	0	0	1	0	0	0	0	0	0	0	0	0	0
I332S	995T>G:ATT>AGT	0	1	1	3	2	2	0	1	0	0	0	1	0	0
I332L	994A>C:ATT>CTT	0	0	0	1	0	0	0	2	0	0	0	0	0	0
I332M	996T>G:ATT>ATG	1	0	0	0	0	0	0	0	0	0	0	0	0	0
T333I	998C>T:ACA>ATA	1	0	1	0	0	0	0	1	0	0	0	0	0	0
T333P	997A>C:ACA>CCA	0	0	0	0	1	0	0	0	0	0	0	0	0	0
T333A	997A>G:ACA>GCA	0	0	0	1	1	0	1	1	0	1	0	0	0	0
T333K	998C>A:ACA>AAA	0	1	1	0	0	0	0	0	0	0	0	0	1	0
N334I	1001A>T:AAC>ATC	0	0	0	0	0	0	0	0	0	0	0	0	0	1
N334K	1002C>A:AAC>AAA	0	0	1	5	1	0	0	1	1	0	0	0	0	0
N334T	1001A>C:AAC>ACC	1	0	0	1	0	2	0	2	0	0	0	1	1	0
N334Y	1000A>T:AAC>TAC	0	0	0	0	1	0	0	0	0	0	0	0	0	0
N334D	1000A>G:AAC>GAC	0	0	0	2	1	0	0	0	0	0	0	0	0	0
L335F	1005G>T:TTG>TTT;1005G>C:TTG>TTC	0	0	3	0	1	0	0	2	1	0	0	0	0	0
L335S	1004T>C:TTG>TCG	0	0	2	6	3	0	0	0	1	0	0	0	0	0
L335W	1004T>G:TTG>TGG	0	0	0	2	0	1	0	0	1	0	0	0	0	0
L335V	1003T>G:TTG>GTG	0	1	1	0	2	0	0	0	0	1	0	1	0	0
C336G	1006T>G:TGC>GGC	0	0	1	0	0	1	0	0	1	0	0	0	0	0
C336R	1006T>C:TGC>CGC	1	0	3	0	0	7	0	2	0	0	0	0	0	0
C336W	1008C>G:TGC>TGG	1	1	0	0	0	1	0	0	0	0	0	0	0	0
C336Y	1007G>A:TGC>TAC	0	0	0	2	0	1	0	0	0	0	0	0	0	0
C336S	1006T>A:TGC>AGC;1007G>C:TGC>TCC	0	0	75	0	0	0	0	0	0	2	0	0	0	0
C336F	1007G>T:TGC>TTC	0	0	1	0	0	0	0	0	0	0	0	0	0	0
C336U	1008C>A:TGC>TGA	1	0	0	1	1	0	0	0	0	0	0	0	0	0
P337L	1010C>T:CCT>CTT	1	2	0	2	1	2	0	0	0	0	2	1	1	0
P337T	1009C>A:CCT>ACT	0	1	0	1	1	1	0	1	0	0	0	0	1	0
P337S	1009C>T:CCT>TCT	0	0	0	0	0	0	0	3	0	0	0	0	0	0
P337H	1010C>A:CCT>CAT	0	2	4	1	3	0	1	1	0	0	0	0	0	0
P337R	1010C>G:CCT>CGT	0	0	1	0	0	0	0	1	0	0	0	0	0	0
P337A	1009C>G:CCT>GCT	0	0	0	1	0	0	0	0	0	0	0	1	0	0
F338I	1012T>A:TTT>ATT	0	0	0	0	0	0	0	1	0	0	0	0	0	1
F338C	1013T>G:TTT>TGT	0	1	2	0	3	1	1	0	0	0	0	0	0	1
F338L	1014T>G:TTT>TTG;1012T>C:TTT>CTT	2	0	3	6	7	5	2	1	2	2	0	4	4	0
F338V	1012T>G:TTT>GTT	0	1	1	0	0	0	0	4	1	0	0	0	0	1
F338Y	1013T>A:TTT>TAT	0	0	0	0	0	0	0	0	0	0	0	0	0	1
F338S	1013T>C:TTT>TCT	0	0	0	0	0	0	0	0	2	0	1	0	0	0
G339V	1016G>T:GGT>GTT	0	0	0	0	0	0	0	0	0	0	1	0	9	0
G339D	1016G>A:GGT>GAT	0	1	1	0	0	0	0	0	0	0	0	0	0	0
G339C	1015G>T:GGT>TGT	0	1	10	2	1	0	0	1	1	1	0	0	0	0
E340K	1018G>A:GAA>AAA	0	0	0	0	0	0	0	0	0	1	0	0	0	0
E340D	1020A>C:GAA>GAC;1020A>T:GAA>GAT	0	0	0	8	2	0	0	0	1	0	2	0	2	0
E340U	1018G>T:GAA>TAA	0	1	0	11	0	0	0	0	0	0	0	0	0	0
E340G	1019A>G:GAA>GGA	0	1	1	0	0	1	0	0	0	2	3	1	1	0
E340A	1019A>C:GAA>GCA	0	1	1	1	1	0	0	0	0	0	1	0	0	0
V341F	1021G>T:GTT>TTT	0	0	0	0	1	0	0	0	0	0	0	0	0	0
V341G	1022T>G:GTT>GGT	2	3	1	1	1	1	0	1	1	1	1	0	2	0
V341I	1021G>A:GTT>ATT	0	0	1	0	0	0	0	2	0	0	0	0	0	0
V341A	1022T>C:GTT>GCT	0	0	0	0	1	0	1	5	1	5	0	2	1	0
F342V	1024T>G:TTT>GTT	1	0	1	2	1	0	1	1	0	0	0	2	1	0
F342N	1024T>A:TTT>AAT;1025T>A:TTT>AAT	0	1	1	1	2	1	0	0	0	1	3	0	0	1
F342I	1024T>A:TTT>ATT	0	1	0	0	1	0	0	0	0	0	0	0	0	1
F342C	1025T>G:TTT>TGT	2	0	0	3	1	0	0	1	0	0	0	0	0	0
F342Y	1025T>A:TTT>TAT	0	0	1	1	1	1	0	0	0	1	3	0	0	0
F342L	1026T>A:TTT>TTA;1024T>C:TTT>CTT	5	1	3	7	6	10	1	10	2	0	6	1	18	1
F342S	1025T>C:TTT>TCT	0	0	1	0	0	1	0	0	0	1	0	0	0	0
N343I	1028A>T:AAC>ATC	0	0	0	0	0	0	0	0	0	0	0	1	0	0
N343Y	1027A>T:AAC>TAC	0	0	4	2	1	0	0	0	0	2	0	0	0	0
N343K	1029C>A:AAC>AAA	1	0	1	2	0	10	0	0	0	1	1	0	0	0
N343S	1028A>G:AAC>AGC	1	0	1	3	0	0	1	1	0	0	0	1	0	0
N343D	1027A>G:AAC>GAC	0	0	1	0	4	0	0	0	0	0	0	0	0	0
N343T	1028A>C:AAC>ACC	1	0	1	0	1	1	0	1	0	0	0	1	1	0
A344G	1031C>G:GCC>GGC	0	0	0	0	0	1	0	1	0	0	1	0	0	0
A344V	1031C>T:GCC>GTC	0	0	0	0	1	0	0	0	0	0	0	0	0	0
A344D	1031C>A:GCC>GAC	0	0	2	0	1	0	0	0	0	0	0	0	0	0
A344T	1030G>A:GCC>ACC	0	0	1	0	3	0	0	0	0	0	0	0	0	0
A344S	1030G>T:GCC>TCC	0	1	0	1	6	0	0	0	0	0	0	1	0	0
T345P	1033A>C:ACC>CCC	0	0	0	0	0	0	0	1	1	0	0	0	0	0
T345I	1034C>T:ACC>ATC	0	0	0	0	0	15	0	1	0	0	0	0	0	1
T345N	1034C>A:ACC>AAC	0	1	0	1	2	0	0	0	0	0	0	1	0	0
T345A	1033A>G:ACC>GCC	0	0	0	2	0	0	0	0	0	0	1	0	0	0
R346I	1037G>T:AGA>ATA	5	0	1	1	0	15	0	1	1	1	0	1	0	0
R346K	1037G>A:AGA>AAA	556	0	0	0	0	0	41	3	0	0	0	0	0	0
R346S	1038A>C:AGA>AGC;1038A>T:AGA>AGT	0	0	0	3	0	0	0	0	0	3	0	0	0	0
R346G	1036A>G:AGA>GGA	0	0	0	1	0	0	0	1	0	0	1	0	0	0
F347L	1041T>G:TTT>TTG;1039T>C:TTT>CTT	1	2	1	1	5	2	1	6	1	0	0	3	1	0
F347V	1039T>G:TTT>GTT	0	0	0	3	1	3	0	0	0	0	1	0	0	0
F347C	1040T>G:TTT>TGT	0	2	2	2	1	4	0	0	0	1	1	0	1	0
F347I	1039T>A:TTT>ATT	5	1	0	0	2	0	0	2	0	0	0	0	0	0
F347S	1040T>C:TTT>TCT	0	0	0	0	1	1	1	0	0	0	0	1	0	0
F347Y	1040T>A:TTT>TAC;1041T>C:TTT>TAC	0	1	1	5	3	6	4	3	3	1	7	4	2	0
A348E	1043C>A:GCA>GAA	0	0	1	0	0	0	0	0	0	0	0	0	0	0
A348V	1043C>T:GCA>GTA	1	0	2	0	0	0	0	0	0	0	0	1	0	0
A348S	1042G>T:GCA>TCA	0	0	0	8	0	0	0	0	0	0	0	1	0	0
A348T	1042G>A:GCA>ACA	0	0	0	1	0	0	0	0	0	0	0	0	1	0
S349P	1045T>C:TCT>CCT	0	0	0	2	1	0	0	0	0	0	0	0	0	0
S349Y	1046C>A:TCT>TAT	0	1	1	1	0	1	1	2	0	0	0	0	0	0
S349F	1046C>T:TCT>TTT	0	1	0	0	3	10	0	0	0	1	0	0	0	0
V350F	1048G>T:GTT>TTT	0	0	1	6	2	7	0	1	0	0	0	0	0	0
V350G	1049T>G:GTT>GGT	1	1	1	0	2	2	0	1	0	1	0	2	0	0
V350L	1048G>C:GTT>CTT	0	0	0	0	1	0	0	0	0	0	0	0	0	0
V350A	1049T>C:GTT>GCT	0	0	0	0	3	10	0	1	0	0	0	0	0	0
V350D	1049T>A:GTT>GAT	0	0	0	0	0	0	0	1	0	0	0	0	0	0
Y351H	1051T>C:TAT>CAT	0	0	1	2	0	0	0	2	0	0	0	0	0	0
Y351N	1051T>A:TAT>AAT	0	0	0	1	0	0	0	0	0	0	0	0	0	0
Y351F	1052A>T:TAT>TTT	0	1	0	0	0	0	0	0	0	0	0	0	0	0
Y351U	1053T>G:TAT>TAG	1	1	0	1	1	2	0	0	0	0	0	0	0	0
Y351D	1051T>G:TAT>GAT	1	0	1	0	3	0	0	0	0	0	0	0	0	0
Y351C	1052A>G:TAT>TGT	0	0	0	0	1	0	0	0	0	0	0	0	0	0
Y351S	1052A>C:TAT>TCT	0	0	0	0	0	0	1	1	0	0	0	0	0	0
A352G	1055C>G:GCT>GGT	0	0	1	0	0	0	0	0	0	0	0	0	0	0
A352V	1055C>T:GCT>GTT	0	0	1	0	4	0	0	0	0	17	2	0	2	0
A352T	1054G>A:GCT>ACT	0	21	0	0	2	0	0	2	0	0	0	0	0	0
A352D	1055C>A:GCT>GAT	0	0	0	0	1	0	0	0	0	0	0	0	0	0
A352S	1054G>T:GCT>TCT	0	0	0	0	4	1	0	0	0	1	0	0	0	0
W353R	1057T>C:TGG>CGG	0	14	0	0	1	1	1	0	44	1	1	0	0	0
W353G	1057T>G:TGG>GGG	1	0	0	0	0	2	0	0	0	0	0	0	0	0
W353U	1058G>A:TGG>TAG;1059G>A:TGG>TGA	0	1	0	3	0	1	0	1	0	0	0	1	0	0
W353S	1058G>C:TGG>TCG	0	0	0	0	2	0	0	0	0	0	0	0	0	0
W353C	1059G>T:TGG>TGT;1059G>C:TGG>TGC	1	0	0	10	9	0	0	0	0	0	2	0	0	1
W353L	1058G>T:TGG>TTG	0	0	2	2	1	0	0	0	0	0	0	0	0	0
N354T	1061A>C:AAC>ACC	0	1	1	1	0	0	0	1	0	0	1	0	0	0
N354K	1062C>A:AAC>AAA	0	1	0	2	0	0	0	0	0	1	0	0	0	0
N354H	1060A>C:AAC>CAC	0	0	0	0	1	0	0	0	0	0	1	0	0	0
N354S	1061A>G:AAC>AGC	0	0	0	2	0	0	0	0	0	0	0	0	0	0
N354I	1061A>T:AAC>ATC	0	0	0	1	0	0	0	0	0	0	0	0	0	0
N354D	1060A>G:AAC>GAC	0	1	0	0	0	0	0	4	0	3	0	0	0	0
R355M	1064G>T:AGG>ATG	1	0	0	2	0	0	0	1	1	1	0	3	0	0
R355W	1063A>T:AGG>TGG	0	1	0	0	1	0	0	0	0	0	0	0	0	0
R355G	1063A>G:AGG>GGG	0	1	0	1	0	0	0	0	0	0	0	0	0	0
R355S	1065G>T:AGG>AGT	1	0	0	0	0	2	0	0	0	0	1	1	2	0
K356N	1068G>T:AAG>AAT	0	2	1	0	3	0	0	1	0	0	2	0	0	1
K356Q	1066A>C:AAG>CAG	0	0	1	0	0	0	1	0	0	0	0	0	0	0
K356T	1067A>C:AAG>ACG	2	0	0	0	2	1	0	0	0	0	0	0	0	0
K356U	1066A>T:AAG>TAG	0	0	0	1	1	0	0	0	0	0	0	0	0	0
K356R	1067A>G:AAG>AGG	0	0	0	1	2	0	0	0	0	0	0	0	0	0
K356E	1066A>G:AAG>GAG	0	1	0	0	0	0	0	0	0	0	0	0	0	0
R357K	1070G>A:AGA>AAA	0	0	0	0	1	11	0	4	0	0	1	0	0	0
R357I	1070G>T:AGA>ATA	0	1	3	0	0	0	0	0	1	0	0	0	1	0
R357S	1071A>C:AGA>AGC;1071A>T:AGA>AGT	0	0	0	0	1	0	0	2	0	0	1	0	0	0
I358T	1073T>C:ATC>ACC	0	0	0	0	0	0	0	0	0	0	0	0	8	0
I358V	1072A>G:ATC>GTC	0	0	0	0	2	14	0	0	0	0	0	0	0	0
I358S	1073T>G:ATC>AGC	0	0	0	0	0	0	0	1	0	0	0	1	0	0
I358L	1072A>C:ATC>CTC	0	1	0	3	3	0	1	2	0	0	0	0	0	1
S359G	1075A>G:AGC>GGC	0	0	1	3	1	0	0	0	1	0	2	1	0	0
S359R	1077C>A:AGC>AGA;1075A>C:AGC>CGC	0	0	1	1	0	0	0	2	1	0	1	1	0	0
S359N	1076G>A:AGC>AAC	0	0	1	0	0	0	0	0	1	1	0	0	0	0
S359I	1076G>T:AGC>ATC	1	0	1	2	0	0	0	0	0	0	1	0	0	0
N360D	1078A>G:AAC>GAC	0	0	1	0	0	1	0	0	0	0	1	3	5	0
N360H	1078A>C:AAC>CAC	1	0	1	1	0	1	0	1	0	1	0	0	1	0
N360K	1080C>A:AAC>AAA	0	0	0	1	0	0	0	0	0	0	0	0	0	0
N360T	1079A>C:AAC>ACC	0	2	1	0	2	1	0	2	0	1	0	0	0	0
C361R	1081T>C:TGT>CGT	0	0	0	0	1	0	1	0	0	0	0	1	0	0
C361S	1082G>C:TGT>TCT	0	0	0	5	3	0	0	0	0	0	0	0	0	0
C361W	1083T>G:TGT>TGG	0	0	0	1	1	0	0	0	0	0	0	0	0	0
C361F	1082G>T:TGT>TTT	0	0	44	0	18	0	0	2	0	0	0	0	0	0
C361G	1081T>G:TGT>GGT	0	0	0	0	0	0	0	0	0	0	0	0	1	0
C361Y	1082G>A:TGT>TAT	0	0	1	0	2	0	0	0	0	0	0	0	0	0
V362I	1084G>A:GTT>ATT	0	0	0	2	2	0	0	0	0	0	0	0	0	0
V362F	1084G>T:GTT>TTT	1	0	0	1	1	0	0	0	0	0	0	0	0	0
V362G	1085T>G:GTT>GGT	0	1	0	5	1	0	1	1	1	0	0	0	2	0
V362A	1085T>C:GTT>GCT	0	0	0	0	1	0	0	0	0	0	0	1	1	0
A363V	1088C>T:GCT>GTT	0	0	0	0	2	12	0	0	0	0	0	2	0	0
A363P	1087G>C:GCT>CCT	0	1	0	0	0	0	0	0	0	0	0	0	0	0
A363T	1087G>A:GCT>ACT	0	86	0	1	0	0	0	0	0	0	1	1	0	0
A363D	1088C>A:GCT>GAT	0	1	0	2	0	0	1	0	0	0	0	0	0	0
A363S	1087G>T:GCT>TCT	0	0	0	1	0	0	0	0	0	0	0	0	0	0
D364N	1090G>A:GAT>AAT	0	0	0	0	0	10	0	0	0	0	0	0	0	0
D364E	1092T>G:GAT>GAG;1092T>A:GAT>GAA	0	0	1	17	2	1	1	2	0	0	4	0	0	0
D364A	1091A>C:GAT>GCT	0	0	0	0	1	0	0	0	0	0	0	0	0	0
D364G	1091A>G:GAT>GGT	0	0	0	0	1	0	0	0	0	0	0	0	0	0
D364H	1090G>C:GAT>CAT	0	0	0	1	0	0	0	0	0	0	0	0	0	0
Y365H	1093T>C:TAT>CAT	0	0	0	0	1	0	0	0	0	1	0	0	0	0
Y365S	1094A>C:TAT>TCT	0	0	0	1	0	0	0	0	0	0	0	0	0	0
Y365U	1095T>G:TAT>TAG	1	0	1	1	0	0	0	1	0	1	0	1	0	0
Y365D	1093T>G:TAT>GAT	0	0	0	1	0	0	0	1	0	0	0	0	0	0
S366P	1096T>C:TCT>CCT	0	0	2	0	0	0	1	2	0	0	1	0	1	0
S366F	1097C>T:TCT>TTT	0	2	0	0	0	0	0	0	0	0	0	0	0	0
S366A	1096T>G:TCT>GCT	1	0	1	0	1	1	0	1	1	0	0	0	0	0
S366Y	1097C>A:TCT>TAT	0	0	0	0	0	1	0	1	0	2	0	0	0	0
V367A	1100T>C:GTC>GCC	0	0	0	0	0	0	0	1	0	0	0	0	0	0
V367L	1099G>C:GTC>CTC	0	0	0	0	3	0	0	0	0	0	0	0	0	0
V367I	1099G>A:GTC>ATC	0	0	0	0	3	1	1	0	0	0	0	0	0	0
V367G	1100T>G:GTC>GGC	1	0	0	0	0	0	0	0	0	0	0	0	0	0
V367F	1099G>T:GTC>TTC	1	0	2	8	1	0	0	90	0	0	1	0	0	0
L368I	1102C>A:CTA>ATA	0	0	0	10	1	1	0	5	1	0	1	1	0	0
L368R	1103T>G:CTA>CGA	1	0	0	0	0	0	0	0	0	0	0	0	0	0
L368P	1103T>C:CTA>CCA	0	1	0	0	0	0	0	1	0	0	0	1	0	0
Y369F	1106A>T:TAT>TTT	0	0	0	1	0	0	0	0	0	0	0	0	0	0
Y369C	1106A>G:TAT>TGT	0	0	0	0	1	0	0	0	0	0	0	2	0	0
Y369D	1105T>G:TAT>GAT	0	0	0	0	1	0	0	0	0	0	0	0	1	0
Y369U	1107T>G:TAT>TAG	0	0	0	1	0	0	0	0	0	0	0	0	0	0
Y369S	1106A>C:TAT>TCT	0	0	0	2	0	0	1	1	0	0	1	0	0	0
N370D	1108A>G:AAT>GAT	0	0	0	0	1	1	1	1	1	0	0	0	0	0
N370K	1110T>G:AAT>AAG;1110T>A:AAT>AAA	0	1	2	2	1	1	0	0	0	0	0	1	11	0
N370T	1109A>C:AAT>ACT	0	2	0	0	1	0	0	3	2	0	2	0	0	1
N370I	1109A>T:AAT>ATT	0	0	0	0	4	1	0	0	0	0	0	0	0	0
N370H	1108A>C:AAT>CAT	0	1	0	0	0	1	0	1	0	0	0	1	1	0
N370Y	1108A>T:AAT>TAT	0	0	1	0	1	0	0	0	0	0	0	0	0	0
S371P	1111T>C:TCC>CCC	0	0	0	1	1	0	0	1	0	0	0	0	0	0
S371Y	1112C>A:TCC>TAC	0	0	0	0	0	0	0	1	0	0	0	1	0	0
S371F	1112C>T:TCC>TTC	0	17	0	1	0	0	0	3	0	0	0	0	0	0
S371A	1111T>G:TCC>GCC	0	2	7	1	1	1	0	0	0	0	268	0	0	0
A372S	1114G>T:GCA>TCA	0	0	7	0	2	0	0	1	0	0	0	0	0	0
A372T	1114G>A:GCA>ACA	0	0	0	0	1	0	0	0	2	0	1	0	18	0
A372P	1114G>C:GCA>CCA	0	0	1	0	0	0	0	0	0	0	0	0	0	0
A372V	1115C>T:GCA>GTA	0	1	1	0	1	0	0	0	1	0	2	0	0	0
S373U	1118C>A:TCA>TAA	0	0	0	0	0	0	0	1	0	0	0	0	0	0
S373L	1118C>T:TCA>TTA	1	0	0	0	3	0	0	1	0	0	0	0	0	0
S373P	1117T>C:TCA>CCA	0	0	0	0	0	0	0	1	0	0	0	0	0	0
F374V	1120T>G:TTT>GTT	0	0	1	1	1	0	0	1	1	0	2	1	0	0
F374Y	1121T>A:TTT>TAT	0	1	0	14	0	0	0	0	0	0	0	0	0	0
F374L	1122T>G:TTT>TTG;1120T>C:TTT>CTT	2	0	0	1	1	2	0	4	1	0	0	1	0	0
F374C	1121T>G:TTT>TGT	0	0	0	1	0	0	1	1	0	0	0	0	0	0
F374S	1121T>C:TTT>TCT	0	0	0	0	1	0	0	0	0	0	0	0	0	0
F374I	1120T>A:TTT>ATT	0	3	0	1	0	0	0	2	0	0	1	0	1	0
S375T	1123T>A:TCC>ACC	1	0	0	1	0	0	0	0	0	0	0	0	0	0
S375Y	1124C>A:TCC>TAC	0	0	4	1	0	0	0	2	2	0	2	0	0	0
S375A	1123T>G:TCC>GCC	1	0	0	1	0	0	0	0	0	0	0	0	0	0
S375F	1124C>T:TCC>TTC	2	1	2	3	5	2	2	3	0	0	0	0	0	0
S375P	1123T>C:TCC>CCC	1	0	0	1	1	0	0	1	0	0	1	1	1	0
S375N	1123T>A:TCC>AAC;1124C>A:TCC>AAC	1	0	4	2	0	0	0	2	2	0	2	0	0	0
T376S	1126A>T:ACT>TCT	0	0	0	0	1	0	0	0	0	0	0	0	0	0
T376A	1126A>G:ACT>GCT	0	0	1	0	0	0	0	0	0	0	0	0	0	0
T376I	1127C>T:ACT>ATT	0	0	0	0	0	4	0	2	0	1	0	0	0	0
T376P	1126A>C:ACT>CCT	1	0	0	1	0	0	0	1	0	0	1	1	0	1
T376N	1127C>A:ACT>AAT	0	2	0	1	2	1	0	0	0	0	1	1	0	0
F377V	1129T>G:TTT>GTT	0	0	0	1	6	0	0	0	0	0	0	0	0	0
F377C	1130T>G:TTT>TGT	0	1	2	4	1	0	0	0	0	0	2	0	3	0
F377Y	1130T>A:TTT>TAT	0	0	0	0	0	0	1	1	0	0	0	0	0	0
F377S	1130T>C:TTT>TCT	0	0	0	0	1	0	0	0	0	0	0	0	0	0
F377L	1129T>C:TTT>CTT;1131T>A:TTT>TTA;1131T>G:TTT>TTG	156	101	30	32	11	1	1	16	0	3	0	0	0	0
F377I	1129T>A:TTT>ATT	0	0	1	1	0	0	0	0	0	0	0	0	0	0
K378N	1134G>T:AAG>AAT	0	0	1	1	1	0	0	1	0	0	0	0	0	0
K378E	1132A>G:AAG>GAG	0	0	0	1	1	0	0	0	0	0	0	0	0	0
K378T	1133A>C:AAG>ACG	0	0	1	0	1	1	0	0	0	0	2	0	0	0
K378R	1133A>G:AAG>AGG	0	1	0	0	2	15	0	1	0	0	0	0	0	0
C379F	1136G>T:TGT>TTT	0	0	1	1	2	0	0	0	1	0	0	0	0	0
C379W	1137T>G:TGT>TGG	1	1	0	1	1	2	0	1	0	0	1	0	0	0
C379G	1135T>G:TGT>GGT	0	2	1	0	0	0	0	1	0	0	1	0	0	0
C379S	1135T>A:TGT>AGT	0	0	0	2	0	0	0	0	0	0	0	0	0	0
Y380U	1140T>G:TAT>TAG	1	0	0	2	1	1	0	3	1	0	0	0	0	0
Y380C	1139A>G:TAT>TGT	0	0	0	1	2	0	0	0	0	0	0	0	0	0
Y380F	1139A>T:TAT>TTT	1	0	0	0	0	0	0	0	0	0	0	0	0	0
Y380H	1138T>C:TAT>CAT	1	0	0	0	1	0	1	0	0	0	0	0	0	0
Y380S	1139A>C:TAT>TCT	0	0	0	0	0	0	0	1	0	1	0	0	0	0
G381V	1142G>T:GGA>GTA	3	0	0	1	1	0	0	0	0	0	1	0	7	0
G381E	1142G>A:GGA>GAA	0	0	1	0	3	0	0	0	0	0	2	1	0	0
G381U	1141G>T:GGA>TGA	0	2	0	1	3	0	0	0	1	0	2	0	0	0
G381R	1141G>A:GGA>AGA	0	0	0	0	2	0	0	0	0	0	0	0	0	0
G381A	1142G>C:GGA>GCA	0	1	0	0	0	0	0	0	0	0	0	0	0	0
V382G	1145T>G:GTG>GGG	1	0	1	0	2	1	1	2	0	0	0	0	0	0
V382E	1145T>A:GTG>GAG	0	0	0	19	0	0	0	0	0	0	0	0	0	0
V382L	1144G>T:GTG>TTG	0	0	115	0	1	0	0	2	0	0	0	0	0	0
V382A	1145T>C:GTG>GCG	0	0	0	0	0	3	0	5	0	0	1	0	0	0
S383A	1147T>G:TCT>GCT	0	0	0	1	0	0	1	2	0	0	1	1	0	0
S383Y	1148C>A:TCT>TAT	1	0	3	0	0	2	0	0	1	0	0	0	0	0
S383F	1148C>T:TCT>TTT	0	1	0	13	0	8	0	0	0	0	0	0	0	0
S383P	1147T>C:TCT>CCT	0	1	3	5	1	0	2	0	1	0	1	1	1	0
P384L	1151C>T:CCT>CTT	0	0	0	0	4	0	0	0	0	0	0	0	0	0
P384H	1151C>A:CCT>CAT	0	1	2	1	3	2	0	2	0	0	0	0	1	0
P384S	1150C>T:CCT>TCT	0	0	0	0	3	11	0	0	0	0	0	0	0	0
P384T	1150C>A:CCT>ACT	0	0	0	2	1	0	0	0	0	0	1	0	0	0
T385A	1153A>G:ACT>GCT	0	0	0	0	0	1	0	0	0	0	2	0	0	0
T385P	1153A>C:ACT>CCT	0	0	80	0	3	0	0	1	0	0	0	0	0	0
T385N	1154C>A:ACT>AAT	1	0	1	1	1	0	0	1	0	0	0	1	0	0
T385I	1154C>T:ACT>ATT	0	0	0	0	1	0	0	1	0	0	0	1	0	0
K386E	1156A>G:AAA>GAA	1	0	0	0	2	2	0	1	0	0	1	0	0	0
K386R	1157A>G:AAA>AGA	0	0	0	0	1	0	0	1	1	0	0	0	0	0
K386Q	1156A>C:AAA>CAA	0	0	0	0	0	1	0	0	1	1	0	0	0	0
K386T	1157A>C:AAA>ACA	0	1	0	0	2	0	1	2	1	0	0	0	0	0
K386N	1158A>C:AAA>AAC;1158A>T:AAA>AAT	2	1	2	1	3	0	0	0	1	0	2	0	0	0
L387F	1161A>C:TTA>TTC;1161A>T:TTA>TTT	0	0	1	3	0	1	0	1	0	0	0	0	0	0
L387S	1160T>C:TTA>TCA	0	0	0	0	0	0	0	1	0	0	0	0	0	0
L387I	1159T>A:TTA>ATA	0	0	0	0	0	0	0	1	0	0	0	0	0	0
L387U	1160T>G:TTA>TGA	0	0	0	0	1	0	0	0	1	0	0	0	0	0
L387V	1159T>G:TTA>GTG;1161A>G:TTA>GTG;1159T>G:TTA>GTA	1	0	1	3	5	8	0	0	0	0	0	0	0	0
N388Y	1162A>T:AAT>TAT	1	0	0	1	0	0	0	0	0	0	0	0	0	0
N388D	1162A>G:AAT>GAT	0	0	0	7	1	0	0	0	49	0	0	0	0	0
N388K	1164T>G:AAT>AAG	0	0	0	1	0	0	0	0	0	0	0	0	0	0
N388S	1162A>T:AAT>TCT;1163A>C:AAT>TCT;1163A>G:AAT>AGT	1	0	0	2	3	2	1	0	0	0	0	0	1	0
N388H	1162A>C:AAT>CAT	1	0	1	3	0	1	0	2	0	0	0	1	0	0
N388I	1163A>T:AAT>ATT	0	1	0	0	0	1	0	1	1	0	0	0	0	0
N388T	1163A>C:AAT>ACT	0	0	0	1	2	2	1	0	0	0	0	0	1	0
D389A	1166A>C:GAT>GCT	0	0	0	1	0	0	1	0	0	0	0	1	0	0
D389E	1167T>G:GAT>GAG	0	0	0	1	0	2	0	1	0	0	0	0	0	0
L390F	1168C>T:CTC>TTC	0	0	0	5	5	0	0	0	0	0	0	0	0	0
L390R	1169T>G:CTC>CGC	0	0	0	0	0	1	0	0	0	0	0	0	0	0
L390I	1168C>A:CTC>ATC	0	0	0	0	3	0	0	0	0	0	0	0	0	0
L390P	1169T>C:CTC>CCC	0	0	0	0	0	0	0	0	0	0	1	0	0	0
C391R	1171T>C:TGC>CGC	0	0	1	0	0	0	0	0	0	0	0	0	0	0
C391G	1171T>G:TGC>GGC	0	0	1	0	1	1	1	1	0	0	1	0	0	1
C391F	1172G>T:TGC>TTC	0	0	1	0	0	1	0	1	0	0	0	0	0	0
C391Y	1172G>A:TGC>TAC	0	0	1	0	0	0	0	0	0	0	0	1	0	0
C391U	1173C>A:TGC>TGA	0	1	0	0	0	0	0	0	0	0	0	0	0	0
F392C	1175T>G:TTT>TGT	0	1	1	1	1	0	0	2	0	0	0	0	2	0
F392Y	1175T>A:TTT>TAT	0	0	0	1	0	0	0	0	0	0	0	0	0	0
F392V	1174T>G:TTT>GTT	0	1	0	0	3	0	0	4	0	0	1	1	0	1
F392L	1174T>C:TTT>CTT;1176T>A:TTT>TTA;1176T>G:TTT>TTG	1	0	2	9	10	12	0	3	0	6	0	1	2	112
T393P	1177A>C:ACT>CCT	0	0	0	0	0	0	0	1	0	0	0	0	0	0
T393S	1177A>T:ACT>TCT	0	0	0	0	1	0	0	0	0	0	0	0	0	0
T393N	1178C>A:ACT>AAT	0	0	1	1	0	0	1	1	0	0	0	0	0	0
T393A	1177A>G:ACT>GCT	0	1	0	0	0	0	0	0	0	0	0	0	0	0
N394S	1181A>G:AAT>AGT	0	0	0	0	0	0	0	0	0	0	0	0	12	0
N394H	1180A>C:AAT>CAT	0	0	0	1	1	0	0	0	0	0	0	0	1	0
N394K	1182T>G:AAT>AAG	0	0	2	2	1	1	0	0	1	0	1	0	0	1
N394Y	1180A>T:AAT>TAT	0	0	1	0	0	0	0	0	0	0	0	0	0	0
N394D	1180A>G:AAT>GAT	0	0	0	2	6	1	0	1	0	1	4	2	2	0
N394T	1181A>C:AAT>ACT	0	0	0	0	1	0	0	4	1	0	2	0	0	0
V395F	1183G>T:GTC>TTC	0	0	0	5	1	0	0	0	0	0	0	0	0	0
V395A	1184T>C:GTC>GCC	0	0	0	0	1	0	0	0	0	0	0	0	0	0
V395I	1183G>A:GTC>ATC	0	0	0	0	0	6	0	0	0	0	0	0	0	0
[truncated: 4,461 more rows]

## Sheet: S4
Table S4. Details of the consensus genomes (with 3118G>t) in Genbank database (by March 2021)
Accessions	Variations relative to the strain Wuhan-Hu-1	Geographical location	Collection date
MW825701.1	1668[C/T]1841[A/G]2169[C/T]3118[G/T]	North America; USA: Ohio	2021-03-13
MW825693.1	1668[C/T]1841[A/G]2169[C/T]3118[G/T]	North America; USA: Ohio	2021-03-13
MW825673.1	1668[C/T]1841[A/G]2169[C/T]3118[G/T]	North America; USA: Ohio	2021-03-10
MW816370.1	1668[C/T]1841[A/G]2169[C/T]3118[G/T]	North America; USA: Ohio	2021-03-13
MW835145.1	1841[A/G]3118[G/T]	North America; USA: Vermont	2021-03-11
MW834761.1	1841[A/G]3118[G/T]	North America; USA: Rhode Island	2021-02-26
MW821888.1	1841[A/G]3118[G/T]	North America; USA: Minnesota	2021-02-21
MW816212.1	1841[A/G]3118[G/T]	North America; USA: Vermont	2021-03-10
MW808915.1	1841[A/G]2461[C/T]3118[G/T]	North America; USA: Florida	2021-03-04
MW805125.1	1841[A/G]3118[G/T]	North America; USA: Vermont	2021-03-09
MW805095.1	1841[A/G]3118[G/T]	North America; USA: Vermont	2021-03-05
MW804775.1	1841[A/G]3118[G/T]	North America; USA: Florida	2021-03-09
MW793300.1	1841[A/G]3118[G/T]	North America; USA: New York	2021-03-05
MW793249.1	1841[A/G]3118[G/T]	North America; USA: Vermont	2021-03-06
MW792935.1	1841[A/G]3118[G/T]	North America; USA: GA	2021-03-01
MW779388.1	1841[A/G]3118[G/T]	North America; USA: Florida	2021-02-23
MW779230.1	1841[A/G]3118[G/T]	North America; USA: Florida	2021-02-23
MW778917.1	1841[A/G]3118[G/T]	North America; USA: Florida	2021-02-22
MW778853.1	1841[A/G]3118[G/T]	North America; USA: Florida	2021-02-21
MW778827.1	1841[A/G]3118[G/T]	North America; USA: Florida	2021-02-19
MW778816.1	1841[A/G]3118[G/T]	North America; USA: Florida	2021-02-19
MW778564.1	1841[A/G]3118[G/T]	North America; USA: Indiana	2021-02-21
MW778483.1	438[C/T]1841[A/G]3118[G/T]	North America; USA: Florida	2021-02-22
MW778451.1	1841[A/G]3118[G/T]	North America; USA: Florida	2021-02-22
MW778301.1	1841[A/G]3118[G/T]	North America; USA: Florida	2021-02-18
MW777221.1	1841[A/G]3118[G/T]	North America; USA: Florida	2021-02-11
MW773281.1	1841[A/G]3118[G/T]	North America; USA: Ohio	2021-03-02
MW772212.1	438[C/T]1841[A/G]3118[G/T]	North America; USA: Florida	2021-02-25
MW771966.1	1841[A/G]3118[G/T]	North America; USA: Texas	2021-03-03
MW763692.1	936[C/T]1841[A/G]3118[G/T]	North America; USA: New York	2021-02-24
MW758741.1	1841[A/G]3118[G/T]	North America; USA: Florida	2021-02-23
MW749944.1	1841[A/G]3118[G/T]	North America; USA: Massachusetts	2021-01-13
MW733737.1	1841[A/G]3118[G/T]	North America; USA: Texas	2021-02-22
MW733689.1	1841[A/G]3118[G/T]	North America; USA: California	2021-02-19
MW733627.1	1841[A/G]3118[G/T]	North America; USA: Texas	2021-02-22
MW731113.1	1841[A/G]3118[G/T]	North America; USA: NY	2021-02-11
MW731112.1	1841[A/G]3118[G/T]	North America; USA: NY	2021-02-11
MW731111.1	1841[A/G]3118[G/T]	North America; USA: NY	2021-02-11
MW731038.1	1841[A/G]3118[G/T]	North America; USA: NY	2021-01-06
MW731035.1	1841[A/G]3118[G/T]	North America; USA: NY	2020-12-22
MW709202.1	1841[A/G]3118[G/T]	North America; USA: IN	2021-01-27
MW709101.1	1841[A/G]3118[G/T]	North America; USA: NY	2021-01-16
MW709099.1	1841[A/G]3118[G/T]	North America; USA: NY	2021-01-19
MW709092.1	1841[A/G]3118[G/T]	North America; USA: NY	2021-01-21
MW709091.1	1841[A/G]3118[G/T]	North America; USA: NY	2021-01-21
MW709086.1	1841[A/G]3118[G/T]	North America; USA: NY	2021-01-19
MW709085.1	1841[A/G]3118[G/T]	North America; USA: NY	2021-01-13
MW709071.1	733[C/T]1841[A/G]3118[G/T]	North America; USA: NY	2021-01-17
MW709070.1	1841[A/G]3118[G/T]	North America; USA: NY	2021-01-11
MW709062.1	1841[A/G]3118[G/T]	North America; USA: NY	2021-01-11
MW708807.1	1841[A/G]3118[G/T]	North America; USA: AR	2021-01-18
MW708539.1	1841[A/G]2229[T/C]3118[G/T]	North America; USA: NE	2021-01-21
MW693683.1	1841[A/G]3118[G/T]	North America; USA: Florida	2021-02-09
MW669421.1	1841[A/G]3118[G/T]	North America; USA: Florida	2021-02-08
MW667327.1	1841[A/G]3118[G/T]	North America; USA: Massachusetts	2021-01-25
MW665605.1	76[C/T]1841[A/G]3118[G/T]	North America; USA: Missouri	2021-01-29
MW648255.1	73[C/T]1640[C/T]1841[A/G]3118[G/T]	North America; USA	2021-01-04
MW648252.1	1841[A/G]2229[T/C]3118[G/T]	North America; USA	2020-12-31
MW645645.1	293[C/T]1841[A/G]3118[G/T]	North America; USA	2020-11-24
MW638411.1	1841[A/G]3118[G/T]	North America; USA: New York	2021-01-12
MW638409.1	1539[T/G]1841[A/G]3118[G/T]	North America; USA: New York	2021-01-11
MW636604.1	1841[A/G]3118[G/T]	North America; USA: New York	2021-01-18
MW629459.1	1640[C/T]1841[A/G]3118[G/T]	North America; USA	2021-01-11
MW629407.1	1841[A/G]3118[G/T]	North America; USA	2020-12-28
MW629363.1	1640[C/T]1841[A/G]3118[G/T]	North America; USA	2021-01-15
MW629362.1	1640[C/T]1841[A/G]3118[G/T]	North America; USA	2021-01-15
MW626699.1	1841[A/G]3118[G/T]	North America; USA: FL	2021-01-07
MW586844.1	1841[A/G]3118[G/T]	North America; USA: NY	2021-01-07
MW550596.1	1640[C/T]1841[A/G]3118[G/T]	North America; USA: OR	2020-12-18
MW550449.1	1640[C/T]1841[A/G]3118[G/T]	North America; USA: OR	2020-12-22
MW519870.1	1841[A/G]3118[G/T]	North America; USA: Oklahoma	2020-12-31
MW495168.1	1841[A/G]3118[G/T]	North America; USA: MA	2021-01-06
MW494372.1	1841[A/G]3118[G/T]	North America; USA: New York	2021-01-03
MW454765.1	1841[A/G]3118[G/T]	North America; USA: Massachusetts	2020-11-30
MW202197.1	1841[A/G]3118[G/T]	North America; USA: Minnesota	2020-10-16
MW202195.1	1841[A/G]3118[G/T]	North America; USA: Minnesota	2020-10-16
MW202194.1	1841[A/G]3118[G/T]	North America; USA: Minnesota	2020-10-16
MW202192.1	1841[A/G]3118[G/T]	North America; USA: Minnesota	2020-10-14
MW202191.1	1841[A/G]3118[G/T]	North America; USA: Minnesota	2020-10-14
MW202190.1	1841[A/G]3118[G/T]	North America; USA: Minnesota	2020-10-13
MW202189.1	1841[A/G]3118[G/T]	North America; USA: Minnesota	2020-10-12
MW202188.1	1841[A/G]3118[G/T]	North America; USA: Minnesota	2020-10-12
MW202187.1	1841[A/G]3118[G/T]	North America; USA: Minnesota	2020-10-11
MW202184.1	1841[A/G]3118[G/T]	North America; USA: Minnesota	2020-10-09
MW202183.1	1841[A/G]3118[G/T]	North America; USA: Minnesota	2020-10-09
MW202180.1	1841[A/G]3118[G/T]	North America; USA: Minnesota	2020-10-06

## Sheet: S5
Table S5. Statistics of the top 30 abundant mutants of all samples.
Mutants ID	SNVs within a mutant	Total number of CCSs in a specific mutant
		FG1-0126-NS	FG1-0126-SP	FG1-0127-NS	FG1-0129-NS	FG2-0127-NS	FG3-0127-NS	FG4-0127-NS	FG5-0205-ST	SG1-0131-SP	SG2-0131-SP	SG3-0203-NS	SG3-0205-ST	SG3-0206-SP	SG4-0211-ST
M0001	Equal to the reference	21	40	22	19	245	27	53	4	23166	21483	7482	18843	28978	5975
M0002	3118[G/T]	9361	17107	9417	6838	22905	13204	13917	2493	1	0	0	0	0	1
M0003	1978[T/C]	0	0	0	0	0	0	0	0	21	17	39	0	26	0
M0004	1978[T/C]3118[G/T]	29	21	26	8	61	0	4	0	0	0	0	0	0	0
M0005	2824[G/T]3118[G/T]	99	578	294	11	0	0	0	0	0	0	0	0	0	0
M0006	1128[T/C]	0	0	0	0	0	0	0	0	17	18	0	0	20	0
M0007	1129[T/C]	0	0	0	0	0	0	0	0	0	9	68	8	20	112
M0008	1542[T/C]3118[G/T]	36	20	0	1	0	0	33	0	0	0	0	0	0	0
M0009	2661[C/T]3118[G/T]	0	5	59	1	198	0	23	0	0	0	0	0	0	0
M0010	2874[T/C]3118[G/T]	0	15	0	4	0	0	28	3	0	0	0	0	0	0
M0011	2910[T/G]	0	0	0	0	0	0	0	0	31	30	5	20	22	6
M0012	2910[T/G]3118[G/T]	6	19	9	7	15	13	11	3	0	0	0	0	0	0
M0013	3118[G/T]3247[C/T]	50	3	183	7	0	0	0	0	0	0	0	0	0	0
M0014	3296[G/A]	0	0	0	0	0	0	0	0	18	13	6	0	19	2
M0015	3657[T/G]	0	0	0	0	0	0	0	0	41	15	15	2	21	1
M0016	1128[T/C]3118[G/T]	1	14	1	5	0	0	0	0	0	0	0	0	0	0
M0017	1174[T/C]3118[G/T]	0	2	0	6	0	0	1	91	0	0	0	0	0	0
M0018	1337[G/T]3118[G/T]	0	0	0	3	0	131	22	0	0	0	0	0	0	0
M0019	1841[A/G]3118[G/T]	0	32	0	0	0	0	1	4	0	0	0	0	0	0
M0020	1943[G/T]3118[G/T]	1	0	0	9	0	126	0	0	0	0	0	0	0	0
M0021	219[C/A]	0	0	0	0	0	0	0	0	18	3	0	87	7	1
M0022	2282[C/T]3118[G/T]	0	12	0	5	0	0	2	0	0	0	0	0	0	0
M0023	2293[C/T]	0	0	0	0	0	0	0	0	0	4	37	0	34	0
M0024	2298[T/C]	0	0	0	0	0	0	0	0	0	10	0	0	20	0
M0025	2298[T/C]3118[G/T]	0	14	0	2	0	0	17	27	0	0	0	0	0	0
M0026	2400[T/A]	0	0	0	0	0	0	0	0	13	20	6	9	24	4
M0027	2400[T/A]3118[G/T]	5	12	6	2	19	2	7	3	0	0	0	0	0	0
M0028	2521[C/T]3118[G/T]	0	0	27	1	0	138	4	0	0	0	0	0	0	0
M0029	2824[G/T]3118[G/T]3247[C/T]	90	1	239	0	0	0	0	0	0	0	0	0	0	0
M0030	2874[T/C]	0	0	0	0	0	0	0	0	0	16	0	0	27	0
M0031	3019[T/C]	0	0	0	0	0	0	0	0	16	15	0	48	22	0
M0032	3019[T/C]3118[G/T]	0	16	0	3	0	0	20	0	0	0	0	0	0	0
M0033	3118[G/T]3296[G/A]	1	29	0	42	0	3	2	0	0	0	0	0	0	0
M0034	3118[G/T]3371[G/T]	0	2	0	3	0	303	75	0	0	0	0	0	0	0
M0035	3118[G/T]3651[G/T]	29	0	0	0	0	0	33	0	0	0	0	0	0	0
M0036	3118[G/T]3701[T/C]	0	12	1	7	0	0	18	0	0	0	0	0	0	0
M0037	3284[T/G]	0	0	0	0	0	0	0	0	19	1	0	0	0	74
M0038	656[G/T]3118[G/T]	1	10	2	5	6	3	23	0	0	0	0	0	0	0
M0039	682[G/T]	0	0	0	0	0	0	0	0	8	16	0	66	1	0
M0040	1037[G/A]	0	0	0	0	0	0	0	0	0	0	0	0	0	402
M0041	1037[G/A]2047[C/T]	0	0	0	0	0	0	0	0	0	0	0	0	0	21
M0042	1037[G/A]3118[G/T]	35	1	0	0	0	0	0	0	0	0	0	0	0	0
M0043	1055[C/T]3118[G/T]	0	0	0	16	2	0	1	0	0	0	0	0	0	0
M0044	1057[T/C]3118[G/T]	1	0	39	1	0	0	0	0	0	0	0	0	0	0
M0045	107[T/C]3118[G/T]	0	0	0	0	0	0	27	0	0	0	0	0	0	0
M0046	1082[G/T]	0	0	0	0	0	0	0	0	0	15	0	42	0	0
M0047	1087[G/A]	0	0	0	0	0	0	0	0	0	0	54	0	1	0
M0048	1098[T/A]	0	0	0	0	0	0	0	0	0	0	0	0	0	70
M0049	1099[G/T]3118[G/T]	0	64	0	0	1	0	0	0	0	0	0	0	0	0
M0050	1111[T/G]2605[A/G]3118[G/T]	0	0	0	0	179	0	0	0	0	0	0	0	0	0
M0051	1111[T/G]3118[G/T]	0	0	0	0	58	0	0	0	0	0	0	0	0	0
M0052	1144[G/T]	0	0	0	0	0	0	0	0	0	1	0	89	0	0
M0053	1153[A/C]	0	0	0	0	0	0	0	0	0	2	0	58	0	0
M0054	1211[G/T]	0	0	0	0	0	0	0	0	1	2	0	85	5	0
M0055	1223[G/T]	0	0	0	0	0	0	0	0	1	1	54	1	0	0
M0056	1239[G/T]	0	0	0	0	0	0	0	0	0	6	0	0	25	0
M0057	1254[T/C]3118[G/T]	0	0	33	1	0	0	19	0	0	0	0	0	0	0
M0058	1284[T/C]	0	0	0	0	0	0	0	0	0	0	0	71	0	0
M0059	1284[T/C]3118[G/T]	0	0	0	0	0	136	0	0	0	0	0	0	0	0
M0060	1297[G/T]	0	0	0	0	0	0	0	0	0	10	0	0	1	0
M0061	1327[T/C]3118[G/T]	0	0	30	0	0	0	0	0	0	0	0	0	0	0
M0062	1337[G/T]	0	0	0	0	0	0	0	0	2	1	199	1	16	0
M0063	1384[A/C]	0	0	0	0	0	0	1	0	11	10	1	12	9	0
M0064	1386[A/C]	0	0	0	0	0	0	0	0	9	11	0	10	10	1
M0065	1389[T/C]	0	0	0	0	0	1	0	0	13	15	2	3	3	1
M0066	1389[T/C]3118[G/T]	0	14	0	3	1	0	1	0	0	0	0	0	0	0
M0067	1397[G/A]3118[G/T]	0	0	23	1	0	0	0	0	0	0	0	0	0	0
M0068	140[T/G]	0	0	0	0	0	0	0	0	19	2	0	1	1	1
M0069	140[T/G]3118[G/T]	0	1	40	0	1	1	3	0	0	0	0	0	0	0
M0070	1419[T/C]	0	0	0	0	0	0	0	0	0	0	0	0	3	58
M0071	141[T/G]	0	0	0	0	0	0	0	0	30	1	0	0	2	0
M0072	1425[C/T]2328[A/T]3118[G/T]	0	0	0	0	0	55	0	0	0	0	0	0	0	0
M0073	1425[C/T]3118[G/T]	0	2	0	0	0	78	0	0	0	0	0	0	0	0
M0074	1426[G/T]	0	0	0	0	0	0	0	0	0	2	0	103	6	0
M0075	1431[C/T]	0	0	0	0	0	0	0	0	24	2	0	42	0	0
M0076	145[C/T]	0	0	0	0	0	0	0	0	1	4	0	1	53	0
M0077	1506[T/G]3118[G/T]	1	0	1	3	62	0	0	0	0	0	0	0	0	0
M0078	1522[T/C]3118[G/T]	0	0	0	0	0	69	0	0	0	0	0	0	0	0
M0079	1542[T/C]	0	0	0	0	0	0	0	0	19	10	0	1	6	0
M0080	1544[T/G]3118[G/T]	0	0	0	0	1	0	30	0	0	0	0	0	0	0
M0081	1557[T/G]	0	0	0	0	0	0	0	0	0	0	0	1	1	105
M0082	1599[G/T]	0	0	0	0	0	0	0	0	0	0	0	12	1	74
M0083	15[T/G]2437[A/G]3118[G/T]	0	0	0	0	122	0	0	0	0	0	0	0	0	0
M0084	15[T/G]3118[G/T]	0	1	1	0	58	2	2	0	0	0	0	0	0	0
M0085	1600[G/A]	0	0	0	0	0	0	0	0	18	1	0	0	0	0
M0086	1600[G/T]	0	0	0	0	0	0	0	0	1	6	1	59	14	2
M0087	1600[G/T]3118[G/T]	33	0	0	0	0	0	15	0	0	0	0	0	0	0
M0088	1605[A/T]3118[G/T]3538[C/A]	0	0	30	0	0	0	0	0	0	0	0	0	0	0
M0089	1622[T/C]3118[G/T]	33	0	0	1	0	0	0	0	0	0	0	0	0	0
M0090	162[G/T]2306[G/A]3118[G/T]	0	0	0	0	0	0	0	95	0	0	0	0	0	0
M0091	162[G/T]3118[G/T]	0	0	1	1	0	0	0	5	0	0	0	0	0	0
M0092	1635[T/G]3118[G/T]	0	1	0	1	1	0	1	6	0	0	0	0	0	0
M0093	1640[C/T]	0	0	0	0	0	0	0	0	8	2	0	0	24	1
M0094	1647[A/T]3118[G/T]	0	0	0	0	0	0	0	4	0	0	0	0	0	0
M0095	1668[C/T]3118[G/T]	0	1	0	15	0	0	0	0	0	0	0	0	0	0
M0096	1683[T/C]3118[G/T]	40	1	0	0	0	0	0	0	0	0	0	0	0	0
M0097	1693[T/C]	0	0	0	0	0	0	0	0	0	2	0	0	0	67
M0098	1718[C/T]2824[G/T]3118[G/T]	0	15	0	0	0	0	0	0	0	0	0	0	0	0
M0099	1718[C/T]3118[G/T]	0	437	0	0	0	0	0	0	0	0	0	0	0	0
M0100	1745[T/G]3118[G/T]	46	0	0	0	0	0	0	0	0	0	0	0	0	0
M0101	1749[G/A]3118[G/T]	0	0	0	0	172	0	0	0	0	0	0	0	0	0
M0102	1749[G/T]	0	0	0	0	0	0	0	0	1	11	0	0	0	0
M0103	1773[T/C]	0	0	0	0	0	0	0	0	6	9	10	0	21	0
M0104	1773[T/C]3118[G/T]	0	19	0	2	0	0	0	0	0	0	0	0	0	0
M0105	1781[G/T]3118[G/T]	0	0	0	0	0	138	0	0	0	0	0	0	0	0
M0106	1796[C/T]	0	0	0	0	0	0	0	0	27	1	0	0	0	0
M0107	1818[C/T]	0	0	0	0	0	0	0	0	8	2	0	0	0	83
M0108	1843[G/C]2824[G/T]3118[G/T]	0	18	0	0	0	0	0	0	0	0	0	0	0	0
M0109	1843[G/C]3118[G/T]	0	1287	0	0	0	0	0	0	0	0	0	0	0	0
M0110	1855[G/T]	0	0	0	0	0	0	0	0	0	1	0	0	19	0
M0111	185[T/G]3118[G/T]	0	23	1	2	1	0	0	0	0	0	0	0	0	0
M0112	190[T/A]	0	3	0	0	0	0	0	0	0	0	0	0	0	486
M0113	190[T/A]1843[G/C]3118[G/T]	0	54	0	0	0	0	0	0	0	0	0	0	0	0
M0114	190[T/A]2824[G/T]3118[G/T]	0	20	0	0	0	0	0	0	0	0	0	0	0	0
M0115	190[T/A]3118[G/T]	0	1139	0	0	0	0	0	0	0	0	0	0	0	0
M0116	190[T/A]443[A/C]	0	0	0	0	0	0	0	0	0	0	0	0	0	64
M0117	1919[C/T]3118[G/T]	0	0	0	5	0	0	0	0	0	0	0	0	0	0
M0118	1943[G/T]	0	0	0	0	0	1	0	0	0	0	50	1	0	0
M0119	1943[G/T]2054[G/T]	0	0	0	0	0	0	0	0	0	0	32	0	0	0
M0120	1945[T/G]3118[G/T]	0	0	0	0	0	70	0	0	0	0	0	0	0	0
M0121	1947[T/C]	0	0	0	0	0	0	0	0	0	0	0	74	0	0
M0122	1966[G/T]	0	0	0	0	0	0	0	0	1	0	51	0	0	0
M0123	1974[C/T]3118[G/T]	0	1	0	14	0	1	0	0	0	0	0	0	0	0
M0124	1983[G/C]3118[G/T]	0	0	0	0	0	0	0	83	0	0	0	0	0	0
M0125	1984[T/A]	0	0	0	0	0	0	0	0	0	1	0	68	6	0
M0126	1984[T/A]3118[G/T]	0	0	26	1	0	0	0	0	0	0	0	0	0	0
M0127	1993[C/T]2000[G/C]3118[G/T]	0	0	26	0	0	0	0	0	0	0	0	0	0	0
M0128	2000[G/A]	0	0	0	0	0	0	0	0	17	0	0	0	1	62
M0129	2006[G/C]	0	0	0	0	0	0	0	0	0	0	37	0	0	0
M0130	2031[G/T]	0	0	0	0	0	0	0	0	0	0	0	0	27	0
M0131	2047[C/T]	0	0	0	0	0	0	0	0	7	4	0	5	9	34
M0132	2048[G/A]	0	0	0	0	0	0	0	0	17	0	0	0	1	0
M0133	2049[G/A]3118[G/T]	0	0	0	8	0	0	0	0	0	0	0	0	0	0
M0134	2049[G/T]	0	0	0	0	0	0	0	0	0	3	62	0	0	0
M0135	205[C/T]3118[G/T]	1	1	0	0	75	0	0	0	0	0	0	0	0	0
M0136	2070[A/G]	0	0	0	0	0	0	0	0	23	0	0	0	0	0
M0137	2081[C/T]	0	0	0	0	0	0	0	0	0	18	0	1	0	0
M0138	2097[T/C]3118[G/T]	0	0	0	0	0	0	20	0	0	0	0	0	0	0
M0139	2101[G/T]3118[G/T]	0	0	0	0	208	0	1	0	0	0	0	0	0	0
M0140	2102[C/T]	0	0	0	0	0	0	0	0	6	2	0	1	44	0
M0141	2102[C/T]3118[G/T]	1	0	0	6	0	0	1	0	0	0	0	0	0	0
M0142	2103[A/G]	0	0	0	0	0	0	0	0	2	1	0	68	0	0
M0143	2119[T/C]3118[G/T]	0	0	0	0	196	0	0	0	0	0	0	0	0	0
M0144	2121[C/A]2188[T/C]3118[G/T]	0	0	0	0	0	91	0	0	0	0	0	0	0	0
M0145	2128[A/G]3118[G/T]	42	0	0	0	0	0	0	0	0	0	0	0	0	0
M0146	213[T/G]3118[G/T]	1	0	0	0	0	0	0	4	0	0	0	0	0	0
M0147	2157[T/C]3118[G/T]	0	0	0	0	0	92	0	0	0	0	0	0	0	0
M0148	2165[T/G]3118[G/T]	0	0	0	0	71	0	0	0	0	0	0	0	0	0
M0149	2178[T/C]3118[G/T]	34	1	0	1	1	0	0	0	0	0	0	0	0	0
M0150	219[C/A]1841[A/G]3118[G/T]	0	0	0	0	0	0	0	43	0	0	0	0	0	0
M0151	219[C/A]3118[G/T]	19	1	1	0	1	1	7	6	0	0	0	0	0	0
M0152	21[A/G]3118[G/T]	0	0	0	0	0	30	0	0	0	0	0	0	0	0
M0153	2200[A/G]3118[G/T]	36	0	0	1	0	0	0	0	0	0	0	0	0	0
M0154	2212[T/C]	0	0	0	0	0	0	0	0	18	0	0	0	3	0
M0155	2242[G/T]	0	0	0	0	0	0	0	0	0	10	0	0	4	0
M0156	224[G/A]	0	0	0	0	0	0	0	0	0	1	0	0	18	0
M0157	224[G/C]3118[G/T]	0	0	0	0	68	0	0	1	0	0	0	0	0	0
M0158	2252[A/G]3118[G/T]	41	0	0	0	0	0	0	0	0	0	0	0	0	0
M0159	2255[T/C]	0	0	0	0	0	0	0	0	5	9	0	0	28	0
M0160	2256[T/C]	0	0	0	0	0	0	0	0	24	3	0	0	0	0
M0161	2258[T/C]3118[G/T]	1	0	0	5	1	4	0	0	0	0	0	0	0	0
M0162	227[C/T]3118[G/T]	0	69	0	0	0	1	0	0	0	0	0	0	0	0
M0163	2282[C/T]	0	0	0	0	0	0	0	0	16	11	0	0	18	0
M0164	2306[G/A]3118[G/T]	0	0	0	0	0	0	0	8	0	0	0	0	0	0
M0165	2314[G/T]3118[G/T]	0	0	0	0	144	0	0	0	0	0	0	0	0	0
M0166	2333[C/A]3118[G/T]	0	0	0	0	0	2	19	0	0	0	0	0	0	0
M0167	2333[C/T]3118[G/T]	0	1	0	2	0	0	22	0	0	0	0	0	0	0
M0168	2344[T/C]3118[G/T]	0	0	0	8	0	0	0	0	0	0	0	0	0	0
M0169	2351[A/G]	0	0	0	0	0	0	0	0	3	0	40	0	0	0
M0170	2370[A/G]	0	0	0	0	0	0	0	0	0	1	0	89	0	0
M0171	2372[C/T]3118[G/T]	0	31	0	0	0	0	0	0	0	0	0	0	0	0
M0172	2396[G/A]	0	0	0	0	0	0	0	0	20	0	0	0	0	1
M0173	2396[G/T]	0	0	0	0	0	0	0	0	24	8	19	10	16	3
M0174	2432[A/G]3118[G/T]	0	0	0	0	0	67	0	0	0	0	0	0	0	0
M0175	2434[C/T]	0	0	0	0	0	0	0	0	0	10	0	0	0	0
M0176	2461[C/T]	0	0	0	0	0	0	0	0	5	14	16	0	6	0
M0177	2466[T/C]3118[G/T]	0	0	0	6	0	0	0	0	0	0	0	0	0	0
M0178	24[G/C]3118[G/T]	0	0	0	0	0	274	0	0	0	0	0	0	0	0
M0179	2501[T/G]	0	0	0	0	0	0	0	0	0	0	1	59	0	0
M0180	2532[T/C]3118[G/T]	3	1	0	6	2	3	3	0	0	0	0	0	0	0
M0181	2549[T/C]3118[G/T]3622[C/T]	0	0	24	0	0	0	0	0	0	0	0	0	0	0
M0182	2549[T/G]	0	0	0	0	0	0	0	0	0	0	0	77	17	0
M0183	2568[C/T]	0	0	0	0	0	0	0	0	18	4	0	0	4	0
M0184	2579[T/G]3118[G/T]	0	1	39	0	2	2	0	0	0	0	0	0	0	0
M0185	2609[T/G]	0	0	0	0	0	0	0	0	1	0	46	1	0	0
M0186	2636[C/T]	0	0	0	0	0	0	0	0	0	2	2	0	19	0
M0187	2648[C/T]3118[G/T]	0	2	0	0	0	145	0	0	0	0	0	0	0	0
M0188	265[G/T]	0	0	0	0	0	0	0	0	0	0	0	1	2	96
M0189	2661[C/T]	0	0	0	0	1	0	0	0	13	12	8	0	6	0
M0190	2670[A/G]3118[G/T]	1	0	0	5	0	2	0	0	0	0	0	0	0	0
M0191	2684[A/T]3118[G/T]	0	0	39	0	0	0	0	0	0	0	0	0	0	0
M0192	2691[A/T]3118[G/T]	58	0	0	0	0	0	7	0	0	0	0	0	0	0
M0193	2700[G/T]	0	0	0	0	0	0	0	0	0	0	0	69	0	0
M0194	2702[A/G]3118[G/T]	6	0	0	2	2	9	24	0	0	0	0	0	0	0
M0195	2732[T/C]3118[G/T]	0	0	0	0	62	0	0	0	0	0	0	0	0	0
M0196	2734[A/G]3118[G/T]	0	0	0	0	0	127	0	0	0	0	0	0	0	0
M0197	2742[T/C]	0	0	0	0	0	0	0	0	0	1	0	0	38	0
M0198	2743[G/T]3118[G/T]	0	0	0	0	1	0	23	0	0	0	0	0	0	0
M0199	276[T/C]3118[G/T]	1	2	26	2	7	2	4	0	0	0	0	0	0	0
M0200	2796[C/A]3118[G/T]	42	0	0	2	0	1	0	0	0	0	0	0	0	0
M0201	2808[C/T]3118[G/T]	0	0	0	18	0	0	0	0	0	0	0	0	0	0
M0202	2812[C/T]3118[G/T]	0	1	0	0	149	0	0	0	0	0	0	0	0	0
M0203	2812[C/T]3118[G/T]3640[T/C]	0	0	0	0	149	0	0	0	0	0	0	0	0	0
M0204	2813[T/C]	0	0	0	0	0	0	0	0	0	6	0	0	28	0
M0205	2858[A/G]	0	0	0	0	0	0	0	0	27	1	0	1	1	0
M0206	2872[G/T]	0	0	0	0	0	0	0	0	1	0	62	0	0	0
M0207	2873[C/A]3118[G/T]	0	73	0	0	0	0	0	0	0	0	0	0	0	0
M0208	2889[T/C]3118[G/T]	0	3	0	5	0	0	0	0	0	0	0	0	0	0
M0209	2905[A/G]	0	0	0	0	0	0	0	0	1	1	55	1	1	0
M0210	2912[G/A]	0	0	0	0	0	0	0	0	31	1	0	36	0	1
M0211	2922[A/T]3118[G/T]	0	0	0	0	0	0	21	0	0	0	0	0	0	0
M0212	2947[C/T]3118[G/T]	0	1	0	1	1	0	0	18	0	0	0	0	0	0
M0213	2971[G/A]	0	0	0	0	0	0	0	0	0	0	0	57	0	0
M0214	297[C/T]	0	0	0	0	0	0	0	0	0	11	0	0	5	0
M0215	2995[G/T]3118[G/T]	0	0	0	3	34	0	41	0	0	0	0	0	0	0
M0216	3002[T/G]3118[G/T]	36	0	0	0	0	0	0	0	0	0	0	0	0	0
M0217	3012[G/T]3118[G/T]	41	0	0	0	0	0	0	0	0	0	0	0	0	0
M0218	3026[C/T]	0	0	0	0	0	0	0	0	0	3	45	1	4	0
M0219	3041[G/C]	0	0	0	0	0	0	0	0	6	0	0	0	1	61
M0220	3043[G/A]	0	0	0	0	0	0	0	0	1	1	0	81	0	1
M0221	3063[T/G]3118[G/T]	0	0	0	1	0	0	29	0	0	0	0	0	0	0
M0222	3066[T/G]3118[G/T]	0	0	0	0	1	0	21	0	0	0	0	0	0	0
M0223	3076[G/A]3118[G/T]	58	0	1	0	1	0	0	0	0	0	0	0	0	0
M0224	3083[A/T]	0	0	0	0	0	0	0	0	0	0	0	0	0	54
M0225	3087[G/T]	0	0	0	0	0	0	0	0	4	0	0	73	0	0
M0226	3094[T/A]3118[G/T]	0	0	28	3	0	0	10	0	0	0	0	0	0	0
M0227	3096[T/G]3118[G/T]	0	0	1	0	1	93	0	0	0	0	0	0	0	0
M0228	3104[G/A]	0	0	0	0	0	0	0	0	19	1	0	0	0	0
M0229	3111[A/G]3118[G/T]	1	0	0	6	5	1	6	0	0	0	0	0	0	0
M0230	3118[G/T]3122[A/G]	0	1	0	0	0	0	0	76	0	0	0	0	0	0
M0231	3118[G/T]3129[T/C]	0	0	0	0	0	133	0	0	0	0	0	0	0	0
M0232	3118[G/T]3153[C/T]	0	0	0	2	29	0	0	10	0	0	0	0	0	0
M0233	3118[G/T]3177[T/G]	1	0	0	0	0	169	0	0	0	0	0	0	0	0
M0234	3118[G/T]3210[A/T]	35	0	0	0	0	0	0	0	0	0	0	0	0	0
M0235	3118[G/T]3265[T/C]	0	0	0	4	0	1	19	0	0	0	0	0	0	0
M0236	3118[G/T]3299[C/T]	0	1	0	0	0	41	0	0	0	0	0	0	0	0
M0237	3118[G/T]3306[G/T]	0	0	0	0	2	0	42	0	0	0	0	0	0	0
M0238	3118[G/T]3320[G/T]	0	0	43	0	1	0	0	0	0	0	0	0	0	0
M0239	3118[G/T]3400[A/C]	0	1	0	0	0	0	0	16	0	0	0	0	0	0
M0240	3118[G/T]3442[T/C]	41	0	0	0	0	0	0	0	0	0	0	0	0	0
M0241	3118[G/T]3451[G/T]	0	0	0	0	0	0	23	0	0	0	0	0	0	0
M0242	3118[G/T]3455[T/C]	0	0	27	1	0	1	0	0	0	0	0	0	0	0
M0243	3118[G/T]3463[T/A]	0	0	0	1	0	150	0	0	0	0	0	0	0	0
M0244	3118[G/T]3475[C/A]	0	0	0	0	71	0	0	0	0	0	0	0	0	0
M0245	3118[G/T]3495[T/C]	43	0	0	0	0	0	0	0	0	0	0	0	0	0
M0246	3118[G/T]3521[C/T]	0	0	35	1	0	0	0	0	0	0	0	0	0	0
M0247	3118[G/T]3536[T/C]	1	3	0	0	73	0	0	0	0	0	0	0	0	0
M0248	3118[G/T]3554[G/A]	1	0	0	1	0	2	1	9	0	0	0	0	0	0
M0249	3118[G/T]3573[G/T]	0	0	0	1	0	0	34	0	0	0	0	0	0	0
M0250	3118[G/T]3579[A/G]	0	0	0	0	70	0	0	0	0	0	0	0	0	0
M0251	3118[G/T]3591[C/T]	36	0	0	0	0	0	0	0	0	0	0	0	0	0
M0252	3118[G/T]3622[C/T]	0	10	47	0	0	0	0	0	0	0	0	0	0	0
M0253	3118[G/T]3624[G/T]	0	1	0	0	0	63	0	0	0	0	0	0	0	0
M0254	3118[G/T]3651[G/A]	39	0	0	0	2	0	0	0	0	0	0	0	0	0
M0255	3118[G/T]3672[G/T]	40	0	0	0	0	0	0	0	0	0	0	0	0	0
M0256	3118[G/T]3716[G/T]	0	0	0	1	1	1	19	0	0	0	0	0	0	0
M0257	3118[G/T]3722[G/T]	0	2	0	0	0	0	0	11	0	0	0	0	0	0
M0258	3118[G/T]3735[G/T]	0	0	0	0	0	0	0	18	0	0	0	0	0	0
M0259	3118[G/T]3767[T/G]	0	0	0	0	0	0	26	0	0	0	0	0	0	0
M0260	3118[G/T]3789[A/G]	1	0	0	0	1	0	1	5	0	0	0	0	0	0
M0261	3215[A/G]	0	0	0	0	0	0	0	0	1	3	58	0	9	1
M0262	3266[T/G]	0	0	0	0	0	0	0	0	0	1	0	87	0	0
M0263	3284[T/C]	0	0	0	0	0	0	0	0	11	0	0	75	0	0
M0264	3288[T/C]	0	0	0	0	0	0	0	0	0	0	0	76	0	0
M0265	3292[A/G]	0	0	0	0	0	0	0	0	0	5	63	0	0	0
M0266	3307[T/G]	0	0	0	0	0	0	0	0	21	5	0	0	4	1
M0267	333[T/C]	0	0	0	0	0	0	0	0	0	17	0	0	5	0
M0268	3371[G/T]	0	0	0	0	0	0	0	0	1	2	62	0	7	0
M0269	3407[C/T]	0	0	0	0	0	0	0	0	0	1	84	0	0	0
M0270	341[C/T]	0	0	0	0	0	0	0	0	17	1	0	0	0	0
M0271	3424[C/T]	0	0	0	0	0	0	0	0	7	0	48	0	0	0
M0272	3484[C/T]	0	0	0	0	0	0	0	0	22	6	0	0	13	0
M0273	3514[A/G]	0	0	0	0	0	0	0	0	0	0	0	0	0	32
M0274	3567[T/G]	0	0	0	0	0	0	0	0	0	1	0	64	0	0
M0275	3571[A/G]	0	0	0	0	0	0	0	0	5	2	0	72	8	0
M0276	3575[A/T]	0	0	0	0	0	0	0	0	0	0	0	0	7	59
M0277	3584[A/C]	0	0	0	0	0	0	0	0	0	0	0	75	0	0
M0278	35[C/T]	0	0	0	0	0	0	0	0	6	2	32	1	1	1
M0279	3622[C/T]	0	0	0	0	0	0	0	0	4	5	0	0	36	0
M0280	3647[T/C]	0	0	0	0	0	0	0	0	0	0	54	0	4	0
M0281	3650[G/T]	0	0	0	0	0	0	0	0	0	1	0	87	0	0
M0282	3675[T/C]	0	0	0	0	0	0	0	0	3	1	1	4	20	0
M0283	3711[G/C]	0	0	0	0	0	0	0	0	0	2	0	0	53	0
M0284	3759[C/T]	0	0	0	0	0	0	0	0	6	1	0	0	22	0
M0285	3763[A/T]	0	0	0	0	0	0	0	0	0	0	77	0	0	0
M0286	3769[G/T]	0	0	0	0	0	0	0	0	0	3	0	0	0	67
M0287	3792[G/T]	0	0	0	0	0	0	0	0	0	1	60	41	0	0
M0288	388[G/T]	0	0	0	0	0	0	0	0	0	16	0	1	2	0
M0289	41[A/T]3118[G/T]	0	0	0	0	165	0	0	0	0	0	0	0	0	0
M0290	425[G/A]	0	0	0	0	0	0	0	0	18	0	0	0	0	0
M0291	443[A/C]	0	0	0	0	0	0	0	0	2	1	0	1	1	19
M0292	456[G/T]	0	0	0	0	0	0	0	0	1	0	35	0	0	0
M0293	461[A/G]3118[G/T]	0	4	32	1	2	0	0	0	0	0	0	0	0	0
M0294	470[T/C]3118[G/T]	0	30	0	0	0	1	0	0	0	0	0	0	0	0
M0295	471[C/A]3118[G/T]	0	0	35	0	0	0	0	0	0	0	0	0	0	0
M0296	47[T/C]3118[G/T]	1	4	0	0	0	89	0	0	0	0	0	0	0	0
M0297	47[T/C]663[G/A]3118[G/T]	0	0	0	0	0	57	0	0	0	0	0	0	0	0
M0298	47[T/G]3118[G/T]	0	1	0	0	1	1	0	174	0	0	0	0	0	0
M0299	489[G/A]	0	0	0	0	0	0	0	0	0	0	37	0	0	0
M0300	48[T/C]	0	0	0	0	0	0	0	0	3	1	43	1	2	0
M0301	48[T/C]1635[T/G]3118[G/T]	0	0	0	0	0	0	0	17	0	0	0	0	0	0
M0302	495[T/G]546[A/T]3118[G/T]	0	0	0	0	0	27	0	0	0	0	0	0	0	0
M0303	544[A/G]3118[G/T]	0	0	0	0	0	0	21	0	0	0	0	0	0	0
M0304	547[C/T]3118[G/T]	0	0	0	0	0	98	0	0	0	0	0	0	0	0
M0305	549[G/A]3118[G/T]	0	0	1	0	81	0	0	1	0	0	0	0	0	0
M0306	555[T/G]3118[G/T]	46	0	0	0	0	0	0	0	0	0	0	0	0	0
M0307	570[G/A]3118[G/T]	0	0	0	10	0	0	0	0	0	0	0	0	0	0
M0308	580[T/G]3118[G/T]	1	1	0	0	0	1	20	0	0	0	0	0	0	0
M0309	59[C/T]250[C/T]3118[G/T]	0	0	0	0	0	0	0	7	0	0	0	0	0	0
M0310	59[C/T]250[C/T]3118[G/T]3400[A/C]	0	0	0	0	0	0	0	73	0	0	0	0	0	0
M0311	606[A/T]3118[G/T]	0	1	0	2	0	105	0	0	0	0	0	0	0	0
M0312	620[A/G]3118[G/T]	0	0	0	0	0	0	0	3	0	0	0	0	0	0
M0313	623[C/T]	0	0	0	0	0	0	0	0	0	0	1	1	27	1
M0314	624[G/A]3118[G/T]	0	0	0	0	60	0	0	0	0	0	0	0	0	0
M0315	637[G/T]	0	0	0	0	0	0	0	0	1	0	1	94	1	0
M0316	644[A/G]	0	0	0	0	0	0	0	0	3	1	0	0	0	179
M0317	644[A/G]1693[T/C]	0	0	0	0	0	0	0	0	0	0	0	0	0	33
M0318	655[G/A]	0	0	0	0	0	0	0	0	25	1	0	0	0	0
M0319	656[G/T]	0	0	0	0	0	0	0	0	13	12	5	3	17	3
M0320	664[G/T]	0	0	0	0	0	0	0	0	0	14	0	0	0	0
M0321	695[G/C]	0	0	0	0	0	0	0	0	0	3	0	0	0	92
M0322	69[A/G]3118[G/T]	1	0	40	0	0	0	0	0	0	0	0	0	0	0
M0323	723[A/G]	0	0	0	0	0	0	0	0	0	0	0	0	0	18
M0324	723[A/G]909[G/T]	0	0	0	0	0	0	0	0	0	0	0	0	0	57
M0325	729[T/C]3118[G/T]	0	2	0	0	230	1	0	0	0	0	0	0	0	0
M0326	779[C/T]3118[G/T]	0	0	0	7	1	0	1	0	0	0	0	0	0	0
M0327	77[C/T]3118[G/T]	0	0	0	5	1	1	0	0	0	0	0	0	0	0
M0328	780[T/C]	0	0	0	0	0	0	0	0	1	0	0	3	2	38
M0329	782[G/A]	0	0	0	0	0	0	0	0	0	1	0	0	0	116
M0330	801[G/C]	0	0	0	0	0	0	0	0	0	0	0	88	0	0
M0331	810[T/G]1768[T/G]3118[G/T]	0	0	0	0	64	0	0	0	0	0	0	0	0	0
M0332	810[T/G]1768[T/G]3118[G/T]3536[T/C]	0	0	0	0	83	0	0	0	0	0	0	0	0	0
M0333	813[A/T]3118[G/T]	43	0	0	0	0	0	0	0	0	0	0	0	0	0
M0334	822[T/C]	0	0	0	0	0	0	0	0	13	13	0	0	17	0
M0335	823[T/C]	0	0	0	0	0	0	0	0	0	4	0	0	23	0
M0336	863[C/T]3118[G/T]	0	0	0	0	140	1	0	0	0	0	0	0	0	0
M0337	868[G/C]3118[G/T]	0	0	0	0	91	0	0	0	0	0	0	0	0	0
M0338	868[G/T]	0	0	0	0	0	0	0	0	0	0	0	64	1	1
M0339	877[C/T]3118[G/T]	43	0	0	0	0	0	0	0	0	0	0	0	0	0
M0340	883[C/T]3118[G/T]	31	4	0	0	0	0	14	0	0	0	0	0	0	0
M0341	892[G/C]3118[G/T]	0	0	0	0	0	0	20	0	0	0	0	0	0	0
M0342	905[C/T]3118[G/T]	1	0	0	0	0	45	0	0	0	0	0	0	0	0
M0343	909[G/T]	0	0	0	0	0	0	0	0	0	1	0	0	0	18
M0344	911[A/G]	0	0	0	0	0	0	0	0	5	30	0	0	1	0
M0345	912[A/G]	0	0	0	0	0	0	0	0	0	0	47	1	0	0
M0346	917[T/C]3118[G/T]	1	0	32	0	0	0	6	0	0	0	0	0	0	0
M0347	93[T/C]	0	0	0	0	0	0	0	0	29	1	0	0	16	1
M0348	964[C/G]1162[A/G]3118[G/T]	0	0	27	0	0	0	0	0	0	0	0	0	0	0
M0349	982[A/C]	0	0	0	0	0	0	0	0	0	0	0	59	0	0
M0350	986[T/C]3118[G/T]	0	2	50	0	0	0	19	0	0	0	0	0	0	0

## Sheet: S6
Table S6 Information of three dominant master mutants of GenBank (by 04-01-2021).
Mutants ID	SNVs relative to the reference	Total number of a specific mutant within a sample
		FG1-0126-NS	FG1-0126-SP	FG1-0127-NS	FG1-0129-NS	FG2-0127-NS	FG3-0127-NS	FG4-0127-NS	FG5-0205-ST	SG1-0131-SP	SG2-0131-SP	SG3-0203-NS	SG3-0205-ST	SG3-0206-SP	SG4-0211-ST
H0001	1841[A/G]	0	0	0	0	0	0	0	0	0	0	0	0	4	0
H0002	Equal to the reference	21	40	22	19	245	27	53	4	23166	21483	7482	18843	28978	5975
H0003	1430[G/A]	0	0	0	0	0	0	0	0	0	1	0	0	4	0

## Sheet: S7
Table S7. Statistics of major spike SNVs of six lineages in GISAID database.
SNP	AA.change	SNP frequency in GISAID database (by 04-02-2021)						SNV occurrence within each sample
		B.1.1.7	B.1.248	B.1.351	B.1.429+427	B.1.525	B.1.526	SG4-0211-ST	SG3-0203-NS	SG3-0205-ST	SG3-0206-SP	SG1-0131-SP	SG2-0131-SP	FG1-0126-NS	FG1-0126-SP	FG1-0127-NS	FG1-0129-NS	FG2-0127-NS	FG3-0127-NS	FG4-0127-NS	FG5-0205-ST
G38T	S13I	9.7e-05	-	-	0.995495	-	0.000446	1	1	0	4	1	1	0	0	1	0	2	0	0	0
C52T	L18F	0.001979	1	0.278689	0.000644	-	0.000892	0	0	1	2	6	0	0	2	0	1	1	0	0	0
C59A	T20N	-	0.997423	-	-	-	-	1	0	0	3	0	0	0	0	0	0	0	0	0	0
C76T	P26S	0.000483	0.997423	-	0.151866	-	0.007583	0	0	0	16	3	12	0	0	0	1	0	0	0	0
A155G	Q52R	0.000434	-	-	-	0.984375	-	1	0	3	3	1	0	0	0	0	0	0	0	0	0
A239C	D80A	-	-	0.991803	-	-	-	0	0	0	0	0	0	0	3	0	0	0	0	0	0
C284T	T95I	0.002702	-	0.008197	0.006435	-	0.989741	0	5	0	11	6	14	0	13	0	4	2	2	1	0
G412T	D138Y	-	1	-	0.001287	-	-	1	0	1	0	8	1	0	0	0	0	0	0	0	0
G456T	W152C	-	-	-	0.998069	-	-	0	42	1	0	0	1	0	2	0	6	0	0	1	1
G570T	R190S	-	0.971649	-	-	-	-	1	0	2	0	0	2	1	0	0	0	1	0	0	0
A644G	D215G	-	-	0.877049	0.000644	-	-	283	0	1	0	1	6	0	1	0	0	0	0	0	0
A758G	D253G	0.000241	-	-	0.000644	-	0.991525	0	0	0	0	1	0	0	0	1	0	0	0	0	0
A1250C	K417T	-	0.979381	-	-	-	-	0	0	0	0	0	1	0	0	0	0	0	0	0	0
G1251T	K417N	-	-	1	0.001287	-	-	0	0	0	1	1	17	0	1	0	0	1	0	0	0
T1355G	L452R	9.7e-05	-	-	0.998713	-	0.00669	0	0	0	0	0	1	0	0	0	0	1	0	0	0
G1450A	E484K	0.000627	1	1	-	1	0.760482	0	0	0	1	1	0	0	0	0	0	0	0	0	0
A1501T	N501Y	0.999807	0.994845	0.959016	-	-	0.001338	0	0	0	0	0	0	0	0	0	0	0	0	0	0
C1709A	A570D	1	-	-	-	-	0.000892	0	0	0	0	1	0	0	0	0	1	0	0	0	0
A1841G	D614G	0.999035	0.943299	1	0.998713	1	1	0	0	0	0	1	0	0	45	0	0	0	0	1	50
C1963T	H655Y	0.000627	1	0.008197	0.002574	-	0.000446	0	0	0	0	12	0	0	10	0	0	0	0	0	0
G2031C	Q677H	0.000241	-	-	0.001931	0.984375	-	0	0	0	0	0	0	0	0	0	0	0	0	0	0
C2042A	P681H	0.999807	-	-	0.000644	-	0.000446	0	0	19	0	0	1	0	0	0	0	0	0	1	0
C2102T	A701V	0.001255	-	0.983607	-	-	0.958965	0	0	1	55	2	8	2	3	0	6	0	0	1	0
C2147T	T716I	0.999903	-	-	0.000644	-	0.001784	0	0	0	6	2	0	0	1	0	0	0	0	0	0
T2662C	F888L	-	-	-	-	1	-	0	1	0	0	2	1	1	8	0	0	0	0	2	0
T2944G	S982A	1	-	-	-	-	0.001784	0	0	0	0	1	0	0	0	0	0	0	0	0	0
C3080T	T1027I	-	1	-	-	-	-	0	0	0	0	1	0	0	2	0	0	0	0	0	0
G3352C	D1118H	0.999614	-	-	0.000644	-	0.001338	0	0	0	0	0	0	0	0	0	0	0	0	0	0
G3526T	V1176F	0.000241	1	-	-	-	-	0	0	0	0	2	1	0	0	0	0	0	0	0	0

## Sheet: S8
Table S8. The preexistence of 35 substitutions relating antibody escape.
AA.changes	Domain	Antibody	Reference numbers	Number of Samples existing the mutation	SNV occurrence of each sample
					SG4-0211-ST	SG3-0203-NS	SG3-0205-ST	SG3-0206-SP	SG1-0131-SP	SG2-0131-SP	FG1-0126-NS	FG1-0126-SP	FG1-0127-NS	FG1-0129-NS	FG2-0127-NS	FG3-0127-NS	FG4-0127-NS	FG5-0205-ST
L18F	NTD	VH1-24	1	6	0	0	1	2	6	0	0	2	0	1	1	0	0	0
D80A	NTD	VH1-24	1	1	0	0	0	0	0	0	0	3	0	0	0	0	0	0
D215G	NTD	VH1-24	1	5	283	0	1	0	1	6	0	1	0	0	0	0	0	0
R346K	RBD	C135	2	3	556	0	0	0	0	0	41	3	0	0	0	0	0	0
R346S	RBD	C135	2	2	0	0	0	3	0	0	0	0	0	1	0	0	0	0
K378N	RBD	cov2-2094	3	4	0	0	1	1	1	0	0	1	0	0	0	0	0	0
K417N	RBD	LY-CoV016;CA1, LyCoV016, CC12.1 etc.	1, 4	5	0	0	0	1	1	17	0	1	0	0	1	0	0	0
N439K	RBD	S309 etc.;REGN10987	4, 5	1	0	2	0	0	0	0	0	0	0	0	0	0	0	0
N440K	RBD	C135;REGN10987	2, 4	0	0	0	0	0	0	0	0	0	0	0	0	0	0	0
N440Y	RBD	REGN10987	4	0	0	0	0	0	0	0	0	0	0	0	0	0	0	0
N440T	RBD	REGN10987	4	3	0	0	0	0	0	0	1	0	1	0	0	1	0	0
K444N	RBD	REGN10987	4	9	0	2	0	2	4	1	1	1	0	1	1	0	0	1
K444R	RBD	CoV 2-06	6	5	0	0	1	21	4	0	0	0	0	0	1	0	0	1
V445F	RBD	REGN10987	4	4	0	1	0	1	1	1	0	0	0	0	0	0	0	0
V445A	RBD	REGN10987	4	1	0	0	0	0	0	0	0	0	0	1	0	0	0	0
G446V	RBD	REGN10987	4	10	0	328	2	27	3	2	0	1	1	3	0	164	26	0
G446S	RBD	REGN10987	4	2	0	0	0	8	1	0	0	0	0	0	0	0	0	0
G447V	RBD	REGN10987	4	7	0	1	2	1	1	0	0	1	0	0	1	1	0	0
Y453F	RBD	REGN10933	4	1	0	0	0	0	0	0	0	1	0	0	0	0	0	0
L455F	RBD	REGN10933	4	4	0	1	0	0	2	2	0	1	0	0	0	0	0	0
N460I	RBD	LY-CoV016	4	3	0	0	0	1	3	0	0	0	0	0	0	0	1	0
A475V	RBD	LY-CoV016	4	4	0	1	1	0	0	3	0	0	0	0	1	0	0	0
E484K	RBD	C121/C144;cov2-2050/COV2-2479;CA1, LyCoV016, CC12.1 etc.	1, 2, 3	2	0	0	0	1	1	0	0	0	0	0	0	0	0	0
E484A	RBD	CoV2-14	6	2	0	0	0	0	0	1	0	1	0	0	0	0	0	0
F486L	RBD	REGN10933	4	2	0	0	0	0	1	0	0	0	0	0	0	1	0	0
F490L	RBD	C121	2	6	0	1	1	1	1	0	0	0	1	1	0	0	0	0
Q493H	RBD	REGN10933	4	1	0	0	0	0	0	0	1	0	0	0	0	0	0	0
Q493L	RBD	REGN10933	4	1	0	0	0	0	1	0	0	0	0	0	0	0	0	0
Q493R	RBD	C121/C144;LY-CoV016	2, 4	1	0	0	0	0	1	0	0	0	0	0	0	0	0	0
Q493K	RBD	C144;REGN10933;LY-CoV016	2, 4	1	0	0	0	0	2	0	0	0	0	0	0	0	0	0
P499H	RBD	REGN10987	4	2	0	0	3	0	0	0	0	0	0	1	0	0	0	0
P499S	RBD	REGN10987	4	4	1	0	0	1	0	13	0	1	0	0	0	0	0	0
N501Y	RBD	LY-CoV016;CA1, LyCoV016, CC12.1 etc.	1, 4	0	0	0	0	0	0	0	0	0	0	0	0	0	0	0
G504D	RBD	LY-CoV016	4	4	0	0	1	0	1	0	0	3	0	2	0	0	0	0
P507A	RBD	REGN10987	4	1	0	0	0	2	0	0	0	0	0	0	0	0	0	0

## Sheet: S9
Table S9. Statistics of all accumulated spike amino acid variations of public SARS-Cov-2 genomes in GISAID (occurrence ≥ 10).
AA.change	Occurrence		Variation occurrence within each sample
	NCBI (by 04-01-2021)	GISAID (by 04-02-2021)	FG1-0126-NS	FG1-0127-NS	FG1-0129-NS	FG1-0126-SP	FG2-0127-NS	FG3-0127-NS	FG4-0127-NS	FG5-0205-ST	SG1-0131-SP	SG2-0131-SP	SG3-0203-NS	SG3-0205-ST	SG3-0206-SP	SG4-0211-ST
F2L	18	113	1	2	0	2	1	0	1	0	0	10	0	1	2	0
V3G	28	503	2	1	1	3	3	2	1	0	4	6	2	6	4	2
V3I	0	24	0	0	0	0	1	0	1	0	0	0	0	0	0	0
F4S	0	11	0	0	0	0	0	0	0	0	0	0	0	0	0	2
L5F	0	19168	0	0	0	0	0	0	0	0	0	0	0	0	1	0
V6I	9	55	0	0	0	0	0	4	0	0	0	0	1	1	1	0
V6A	2	497	0	0	0	0	0	0	1	0	0	2	0	1	0	0
V6F	0	455	0	0	0	0	0	0	0	0	0	1	0	0	6	0
L7F	0	10	0	0	0	0	0	1	0	0	0	1	0	0	0	0
L8V	19	61	0	1	0	0	2	1	1	0	1	1	0	0	0	1
L8W	5	15	1	0	0	0	0	0	0	0	1	1	0	2	0	0
L8F	14	146	0	0	1	0	0	327	0	0	0	3	0	0	1	0
P9S	7	214	1	23	4	5	10	7	6	5	9	3	4	12	14	2
P9T	4	21	0	0	0	1	0	0	0	0	0	0	0	0	1	0
P9L	18	253	0	0	0	0	0	0	0	0	1	0	2	0	1	0
L10I	0	18	0	0	2	2	2	0	0	0	0	2	1	1	1	1
V11I	0	35	0	0	0	0	0	0	0	0	9	0	0	0	0	0
V11F	0	57	0	0	0	0	1	0	0	0	0	4	0	0	1	0
V11A	3	19	1	0	0	2	1	0	0	0	0	1	0	0	0	0
S12P	1	32	0	0	0	0	0	0	0	0	0	0	0	0	0	0
S12Y	0	31	0	0	0	0	0	1	0	0	1	1	0	2	1	0
S12C	3	16	0	0	0	0	0	0	0	0	0	1	0	0	0	0
S12F	162	2044	0	0	0	0	0	1	0	0	10	3	38	1	1	1
S13I	2385	13872	0	1	0	0	2	0	0	0	1	1	1	0	4	1
S13N	9	33	0	0	0	0	0	1	0	0	0	0	0	0	10	0
S13T	0	130	0	0	0	0	0	0	0	0	0	4	0	0	0	0
Q14R	4	94	1	0	0	0	0	0	0	1	1	0	0	0	3	0
Q14H	38	267	0	0	0	0	1	1	0	0	1	1	0	2	3	0
C15F	9	76	2	0	0	1	0	0	0	0	0	1	2	0	0	0
V16F	18	195	0	0	0	0	0	0	0	0	0	2	0	1	9	0
V16A	0	17	1	1	0	5	0	171	1	0	0	2	0	0	0	0
V16I	4	17	0	0	1	1	0	0	0	0	0	0	0	0	0	0
N17S	0	75	0	0	0	1	0	0	0	0	2	2	0	0	0	0
L18F	472	63038	0	0	1	2	1	0	0	0	0	6	0	1	2	0
T19R	6	40	0	0	0	0	0	0	1	0	0	0	0	0	0	0
T19I	25	429	0	0	4	0	0	0	0	0	0	2	0	1	0	0
T19K	1	132	0	0	0	0	0	0	0	0	0	1	0	0	0	0
T19A	0	11	0	0	0	0	0	0	1	0	2	2	0	1	1	0
T19S	3	10	0	0	0	0	0	0	0	0	0	0	0	1	0	0
T20N	24	1080	0	0	0	0	0	0	0	0	0	0	0	0	3	1
T20A	1	10	0	0	0	0	0	1	0	0	1	3	1	1	2	0
T20I	175	1836	0	1	0	1	0	0	0	91	9	9	0	0	5	0
T20S	0	13	0	0	0	0	0	0	0	0	1	1	0	0	0	0
T20P	1	11	0	0	0	0	1	0	0	0	0	0	1	0	1	0
R21T	10	258	0	0	0	0	0	0	0	0	0	0	0	0	0	0
R21I	26	1802	0	1	2	1	0	3	0	2	1	2	0	1	6	0
R21K	12	157	0	0	0	0	0	0	0	0	1	0	0	0	0	0
R21S	0	11	0	0	0	0	0	0	0	0	2	0	0	0	1	0
R21G	0	41	1	0	0	3	0	0	2	0	0	0	0	0	0	0
T22N	40	222	0	1	0	0	0	0	0	1	0	0	0	0	0	1
T22A	3	21	0	0	0	0	0	0	0	0	0	0	0	0	0	0
T22I	73	1059	0	0	1	0	0	0	0	0	5	1	2	0	1	0
T22P	4	12	0	0	0	0	0	1	0	0	0	1	0	1	0	1
Q23L	3	22	0	0	0	0	0	0	0	0	0	0	0	0	0	0
Q23R	7	67	1	1	0	1	2	2	0	0	1	3	0	7	2	0
Q23K	2	31	0	0	0	0	0	0	0	0	1	2	0	0	0	0
Q23H	1	828	0	0	0	1	1	0	1	0	0	1	0	37	1	1
L24S	7	72	3	1	4	2	2	4	5	0	3	4	2	3	8	1
P25H	0	17	0	0	2	0	1	0	1	0	2	1	2	2	2	0
P25L	13	243	0	1	0	2	2	0	0	0	1	2	1	4	0	0
P25S	8	462	0	0	1	1	1	0	1	0	0	1	0	0	0	0
P25T	10	139	1	2	1	5	1	1	1	0	1	3	3	1	3	1
P26S	333	3792	0	0	1	0	0	0	0	0	12	3	0	0	16	0
P26L	111	855	0	0	6	1	2	1	0	0	0	3	0	0	1	1
P26H	27	140	0	1	1	5	1	2	0	0	4	6	1	2	10	3
A27T	0	101	0	0	0	0	0	0	0	0	3	0	0	0	8	0
A27S	68	752	0	1	0	0	0	0	15	0	0	0	0	0	3	0
A27V	89	559	1	0	4	7	0	1	0	0	1	1	1	2	0	1
Y28H	6	235	0	0	0	1	0	1	0	0	0	1	1	0	0	0
T29S	2	13	0	0	0	0	0	0	0	0	0	0	0	0	0	0
T29I	129	1239	0	0	1	0	1	0	0	0	6	4	1	0	0	0
N30T	0	13	1	0	0	2	0	1	0	0	3	0	0	2	2	0
N30H	1	11	0	0	0	0	0	0	0	0	0	0	0	0	0	0
N30S	4	77	0	0	0	0	0	0	0	0	0	1	0	0	9	0
N30K	1	13	0	0	1	1	0	0	1	0	2	2	0	0	4	1
S31F	0	17	0	1	0	1	0	0	0	0	1	1	0	1	3	0
F32Y	0	17	0	0	0	0	0	0	0	0	0	0	0	0	0	0
F32L	50	155	0	0	0	0	0	0	0	0	0	0	0	1	3	0
T33I	11	327	1	0	0	3	0	1	0	0	1	0	1	0	1	1
T33K	0	74	0	0	0	1	0	0	0	0	1	2	0	0	0	0
T33S	0	13	0	0	0	0	0	0	0	0	1	0	0	0	0	0
R34P	0	33	0	0	0	0	1	0	0	0	9	8	0	0	0	0
R34L	2	20	0	0	0	2	1	0	0	0	1	5	0	8	11	1
G35R	0	32	0	0	0	0	0	0	0	0	0	0	0	0	1	0
G35V	7	70	1	0	0	1	1	0	1	0	17	5	2	0	2	2
V36A	1	12	0	0	0	0	0	0	36	0	0	0	0	2	0	1
V36I	5	31	1	0	0	0	0	0	0	0	0	0	0	0	0	0
V36F	1	50	0	0	1	0	1	2	1	0	0	5	0	0	3	2
K41R	1	10	0	0	1	1	0	0	0	0	0	6	0	1	0	0
V42I	1	16	0	0	0	0	0	0	0	0	0	0	0	0	0	0
S45F	2	11	0	0	0	0	0	0	0	0	12	0	0	1	1	1
S46A	5	35	0	0	0	1	1	1	0	0	1	1	1	0	0	0
S46L	1	34	1	1	0	0	1	0	0	0	7	0	0	2	0	0
V47I	9	80	0	1	0	0	1	0	0	0	0	1	0	0	0	0
V47F	3	46	0	0	0	0	0	0	0	0	3	0	2	0	2	0
H49Y	192	2213	0	27	0	3	0	0	0	0	1	4	0	2	67	0
S50T	0	20	0	0	0	0	0	0	0	0	0	0	0	0	0	0
S50L	16	102	0	0	0	6	0	1	0	0	0	6	0	0	8	0
T51I	7	998	0	0	0	0	1	0	0	0	0	0	1	1	0	0
Q52L	17	60	0	0	0	1	0	0	0	0	0	0	0	1	0	0
Q52H	35	188	0	1	1	0	1	0	0	0	0	0	1	1	3	2
Q52K	0	54	0	0	0	0	1	0	0	0	1	1	0	2	0	0
Q52R	30	833	0	0	0	0	0	0	0	0	0	1	0	3	3	1
D53N	1	19	0	0	0	0	1	0	0	0	0	2	0	1	1	0
L54F	358	3256	0	1	1	1	0	0	0	111	0	7	0	0	6	0
F55V	0	10	0	1	0	0	1	0	0	0	1	1	0	0	0	0
P57T	0	13	0	0	0	0	0	0	0	0	1	0	0	0	1	1
F59Y	1	105	0	0	0	0	0	1	0	0	0	0	0	0	1	1
F59L	0	13	0	1	0	10	1	1	0	0	2	9	0	1	23	4
F59S	8	27	0	0	0	0	1	0	0	0	0	1	0	0	9	0
V62I	0	106	0	0	0	7	0	0	0	0	0	0	0	0	1	0
V62L	11	91	0	0	0	0	0	0	0	0	0	1	0	0	0	0
T63I	0	30	0	0	0	1	0	0	0	0	0	0	0	1	0	0
T63A	0	12	0	1	0	0	0	0	1	0	0	1	0	1	1	0
W64R	7	155	2	2	0	1523	7	4	4	0	2	3	1	1	4	749
W64L	5	67	1	0	0	2	0	0	0	0	0	1	2	4	2	1
W64C	1	228	1	1	3	1	1	0	2	0	8	3	1	0	2	1
F65L	0	11	1	0	4	0	1	0	0	0	0	0	0	0	0	0
H66R	4	48	0	0	0	1	0	0	0	0	0	1	0	3	0	0
H66Y	0	22	0	0	0	1	0	1	0	0	0	0	0	0	0	0
A67D	0	10	0	0	0	0	0	0	0	0	1	0	0	0	1	0
A67V	52	1845	0	0	0	1	1	1	0	0	2	7	0	1	0	0
A67T	3	29	0	0	0	0	0	1	0	0	0	1	0	0	2	0
A67S	38	568	0	0	0	1	1	0	0	0	0	2	0	0	8	0
I68N	0	25	0	0	0	0	0	0	0	0	0	0	0	0	0	0
I68T	10	80	0	0	0	0	0	0	0	0	0	3	0	0	0	0
I68L	3	66	0	0	0	0	0	0	0	0	1	2	1	2	1	1
H69Y	30	542	1	0	0	1	94	0	0	0	17	7	0	2	0	1
H69D	1	13	0	0	0	0	0	0	0	0	0	0	0	0	0	0
H69S	0	54	0	0	0	0	0	0	0	0	0	0	0	0	0	0
H69Q	23	93	0	0	0	3	0	0	0	0	0	0	1	0	2	0
H69F	0	333	0	0	0	0	0	0	0	0	0	0	0	0	0	0
V70F	41	240	0	0	0	2	0	0	0	0	0	0	0	0	2	0
V70A	1	52	0	2	0	4	1	1	1	0	0	0	0	1	4	0
V70I	9	430	1	0	0	0	0	0	0	0	0	0	0	1	1	0
V70L	4	39	0	0	0	0	0	0	0	0	0	1	0	0	0	0
S71T	0	16	0	0	0	0	0	0	0	0	0	0	0	0	0	0
S71A	0	12	0	0	0	0	0	0	0	0	0	1	0	1	1	0
S71P	4	151	0	0	1	0	0	0	0	0	0	1	0	0	4	0
S71F	26	118	0	0	0	1	0	0	0	0	3	1	2	0	5	0
G72W	1	14	1	0	1	2	0	2	14	0	2	1	3	3	3	1
G72V	3	34	1	0	0	1	0	2	0	0	0	1	0	1	1	0
G72R	125	623	1	0	0	0	0	0	2	0	0	2	0	0	1	0
G72E	9	170	0	0	0	3	0	0	0	0	7	0	0	1	16	0
T73A	1	20	0	1	0	0	1	2	0	0	0	0	0	0	2	0
T73I	4	128	0	0	0	0	0	0	0	0	0	1	0	0	1	0
N74D	1	12	1	4	2	1	3	2	5	0	7	4	2	3	6	3
N74T	0	11	0	0	1	4	1	0	2	0	0	2	0	1	1	1
N74Y	2	14	0	0	0	0	0	0	0	0	0	2	0	0	1	1
G75D	0	60	0	0	1	0	0	0	0	0	0	2	0	0	24	0
G75A	5	28	0	0	0	0	82	0	0	1	0	4	0	0	0	0
G75S	2	47	0	0	0	0	0	0	1	0	1	2	0	0	1	0
G75C	1	11	0	0	1	5	0	0	1	0	1	5	1	3	5	0
G75V	54	912	0	3	1	2	2	1	0	2	2	8	1	1	10	1
G75R	2	586	0	0	0	0	1	0	0	0	0	1	0	0	0	0
T76N	0	294	1	0	0	0	2	1	0	0	1	1	0	0	3	0
T76S	3	10	0	0	0	0	0	0	0	0	4	0	0	1	0	0
T76I	47	728	0	0	0	100	0	1	0	0	0	2	0	0	3	0
T76A	0	12	0	0	0	0	0	0	0	0	0	1	0	0	0	0
K77R	1	12	0	0	0	0	0	0	0	0	0	1	0	0	0	0
K77M	6	40	0	0	0	1	0	0	0	0	1	0	0	1	0	0
K77N	2	74	0	0	0	0	0	1	0	0	1	0	1	1	0	2
R78G	6	40	0	0	0	1	1	0	1	0	0	0	0	0	0	0
R78K	4	24	0	0	0	0	1	2	0	0	7	1	0	0	0	5
R78S	4	199	2	0	2	4	2	0	1	1	1	6	1	2	7	1
R78M	30	121	0	1	0	1	0	0	1	0	0	1	1	2	0	3
F79L	3	48	0	0	0	5	2	0	1	0	0	2	1	0	11	0
D80G	65	830	0	0	0	0	0	0	0	0	0	0	0	0	0	0
D80F	4	21	0	0	0	0	0	0	0	0	0	0	0	0	0	0
D80N	10	98	1	0	0	0	1	0	0	0	1	0	0	0	0	0
D80A	28	5283	0	0	0	3	0	0	0	0	0	0	0	0	0	0
D80H	4	21	0	0	0	0	0	0	0	0	0	1	0	0	0	0
D80Y	125	2843	0	0	0	0	0	0	0	0	0	2	0	0	2	0
P82L	1	36	0	0	0	0	0	0	0	0	0	1	0	0	1	0
P82R	0	12	0	0	0	0	0	0	0	0	0	0	0	0	0	0
P82H	5	24	0	0	0	1	1	0	0	0	2	2	0	0	1	1
V83I	1	115	0	0	1	0	0	0	0	0	13	0	0	0	0	0
V83F	4	37	0	0	0	0	0	0	0	1	1	2	0	70	12	0
V83A	1	12	0	1	0	2	0	1	0	1	0	1	42	0	2	0
V83L	0	21	0	0	0	0	0	0	0	0	0	0	0	0	0	0
V83C	0	22	0	0	0	0	0	0	0	0	0	0	0	0	0	0
L84P	0	21	0	0	0	0	1	0	7	0	1	0	0	1	0	0
L84I	4	21	0	0	0	0	0	0	1	0	0	1	0	0	2	0
P85L	1	12	0	0	3	0	0	0	0	0	1	1	0	0	0	0
P85S	3	29	0	0	0	0	0	0	0	0	0	0	0	1	1	0
P85T	0	22	0	0	1	0	0	2	1	0	2	1	2	0	0	0
F86I	0	20	0	0	0	0	0	1	0	0	0	0	1	0	0	1
N87K	0	41	0	0	1	0	0	0	0	0	16	1	1	0	1	0
D88Y	3	41	0	0	0	0	0	0	0	0	0	1	0	1	1	0
D88E	5	22	0	6	0	0	0	1	1	0	0	1	0	0	0	0
D88H	29	147	0	0	0	5	0	0	0	0	0	0	0	0	0	0
D88N	2	23	0	0	1	0	0	1	0	0	0	1	1	0	0	0
V90I	1	19	0	0	0	0	0	0	0	0	1	0	0	0	0	0
V90L	4	20	0	0	0	0	0	0	0	0	0	1	0	0	0	0
V90F	33	440	1	0	0	0	0	0	0	0	0	6	0	17	1	0
A93S	2	57	0	0	0	0	0	0	1	0	0	0	1	0	0	0
S94A	2	22	0	1	0	0	0	0	1	0	1	2	0	0	0	0
S94F	9	267	0	1	0	1	0	2	1	0	11	0	0	0	3	0
T95S	5	27	0	0	0	0	0	0	0	0	0	1	0	0	0	0
T95I	282	6110	0	0	4	13	2	2	1	0	14	6	5	0	11	0
T95N	8	105	0	0	0	1	0	0	1	0	1	2	0	0	1	0
T95A	28	50	0	1	0	0	0	0	0	0	0	0	0	0	0	0
E96Q	5	98	0	0	0	0	0	0	0	0	0	0	0	0	0	0
E96D	18	643	0	1	0	0	0	0	0	0	1	0	0	0	0	0
E96A	2	18	0	0	0	0	0	0	0	0	0	0	0	0	0	0
E96V	0	11	0	0	0	0	8	0	0	0	0	0	1	0	0	0
E96G	6	110	0	0	0	1	0	0	0	0	0	0	0	0	0	0
K97R	0	28	1	0	0	1	1	0	0	0	0	1	17	0	0	0
K97E	0	14	0	0	0	0	0	0	0	0	0	1	0	0	0	0
K97N	3	104	0	0	1	0	0	0	1	0	0	2	0	0	14	0
S98P	0	29	0	0	5	0	0	0	1	0	0	0	0	0	0	0
S98F	145	14482	0	1	1	6	0	0	0	0	0	5	0	0	4	0
N99S	2	21	0	0	0	1	0	0	1	0	0	3	0	0	1	0
N99D	0	33	0	1	0	0	12	0	2	0	1	0	1	2	12	1
I100V	0	48	0	0	0	2	0	2	0	0	0	0	1	0	0	0
I100T	0	30	0	0	0	8	0	0	9	0	5	0	0	0	5	0
I100L	3	20	1	0	0	2	2	0	1	0	1	0	0	1	1	1
I101T	1	115	0	0	0	0	0	0	0	0	0	0	0	0	0	0
I101V	0	13	0	0	0	0	0	0	0	0	0	0	0	1	0	0
R102I	8	443	1	0	1	1	1	0	0	0	3	0	1	0	19	0
R102G	3	47	0	0	0	0	0	0	0	0	0	5	0	0	8	1
R102S	11	290	0	0	0	0	0	0	0	0	0	2	1	0	0	0
W104F	0	24	0	0	0	0	0	0	0	0	0	0	0	0	0	0
I105V	2	23	0	0	0	0	1	0	0	0	0	0	0	0	0	0
I105L	4	23	0	0	0	1	0	0	0	0	0	1	0	0	0	0
G107C	0	24	0	2	1	4	4	1	3	0	5	7	2	2	4	3
D111N	82	478	0	0	0	0	0	0	0	0	0	0	0	0	0	0
S112P	6	37	1	0	0	0	2	0	0	0	0	0	44	0	1	1
S112L	10	87	0	1	1	0	0	1	0	0	0	0	17	0	0	1
K113N	1	14	0	0	0	0	1	0	0	0	1	2	0	0	0	0
Q115H	1	14	0	0	0	0	0	0	0	0	1	0	0	1	2	0
L117I	2	29	0	0	1	7	0	2	1	0	0	2	1	1	2	0
L118F	8	135	0	0	0	3	0	1	1	0	1	1	0	0	4	0
L118I	2	76	1	1	0	0	2	1	0	0	2	0	1	5	1	0
I119V	11	100	0	0	0	0	0	0	7	0	0	0	0	0	0	0
V120F	1	102	0	0	0	0	0	2	2	0	1	1	0	1	2	2
V120I	4	26	0	1	1	0	0	1	0	0	1	2	0	0	2	0
N121I	0	16	0	0	0	1	0	2	1	0	0	0	1	0	0	0
N121D	12	30	1	0	0	0	4	3	1	0	1	1	0	1	1	0
N121T	0	12	4	2	0	3	1	3	1	1	1	2	0	1	0	1
A123V	1	34	1	1	1	3	79	1	1	0	1	2	3	4	5	2
T124I	4	30	1	1	0	0	0	0	0	1	0	7	0	0	11	0
N125S	1	36	0	0	0	0	0	0	0	0	0	0	0	0	0	0
V126L	0	296	0	0	0	0	0	0	0	0	0	0	0	0	0	0
V126F	0	10	0	1	0	3	1	2	0	0	3	1	1	0	0	0
V126A	5	21	0	0	0	2	2	1	0	0	2	1	14	3	1	0
V127L	0	299	0	0	0	0	0	0	0	0	11	0	0	0	0	0
V127F	13	166	0	0	0	1	1	1	0	0	2	1	0	1	2	0
V127I	0	10	0	0	0	0	0	0	0	0	0	0	0	0	0	0
V127A	0	16	0	0	0	0	0	0	0	0	0	1	0	0	0	0
I128V	3	26	0	0	0	1	0	0	0	0	0	0	0	0	0	0
I128L	0	298	0	0	0	0	0	0	0	0	0	0	0	0	1	0
V130L	0	18	0	0	0	0	0	0	0	0	0	7	0	0	0	0
V130S	0	295	0	0	0	0	0	0	0	0	0	0	0	0	0	0
C131V	0	295	0	0	0	0	0	0	0	0	0	0	0	0	0	0
E132Q	3	70	0	0	0	0	0	0	0	0	0	2	0	0	0	0
E132A	0	30	0	0	0	0	1	2	0	0	0	1	0	0	0	2
E132N	0	295	0	0	0	0	0	0	0	0	0	0	0	0	0	0
E132D	2	12	0	1	1	2	1	1	0	0	1	3	2	0	6	1
Q134N	0	295	0	0	0	0	0	0	0	0	0	0	0	0	0	0
Q134L	4	10	0	0	0	0	0	0	0	0	0	0	0	0	0	0
C136G	3	42	2	0	2	4	2	1	0	1	2	3	2	2	3	0
C136V	0	295	0	0	0	0	0	0	0	0	0	0	0	0	0	0
N137M	0	294	0	0	0	0	0	0	0	0	0	0	0	0	0	0
N137S	1	26	0	0	0	0	0	0	0	0	0	1	0	0	0	0
D138G	0	64	0	12	0	1	0	0	0	0	0	0	14	0	0	0
D138Y	268	4540	0	0	0	0	0	0	0	0	1	8	0	1	0	1
D138I	0	293	0	0	0	0	0	0	0	0	0	0	0	0	0	0
D138H	173	1883	0	0	0	0	0	0	0	0	0	2	0	44	0	0
D138N	0	178	0	0	0	0	0	0	0	0	0	2	0	0	0	0
P139S	1	15	1	0	0	0	0	2	0	0	9	2	0	0	2	0
P139H	0	292	0	0	0	0	0	0	0	0	0	0	0	0	0	0
F140L	3	61	0	1	2	2	1	2	0	0	0	1	2	1	2	1
L141V	6	59	1	0	2	0	1	0	1	1	1	0	2	1	1	1
L141F	16	285	6	4	1	6	8	6	3	3	8	8	2	7	12	7
L141W	0	292	1	3	2	7	5	5	3	0	3	5	7	7	4	5
G142A	2	29	0	0	0	0	0	0	0	0	0	1	1	0	0	0
G142C	3	21	0	0	0	1	1	0	0	0	0	2	1	0	2	1
G142S	156	867	0	0	0	5	0	0	0	0	0	1	0	1	0	0
G142D	83	203	0	0	0	1	0	10	0	0	25	0	0	0	0	0
G142V	7	497	0	0	0	2	1	1	18	0	1	2	1	2	0	0
V143F	34	1459	0	0	0	0	1	0	1	0	1	2	0	0	5	0
V143D	0	235	0	0	0	0	0	0	0	0	0	1	0	0	0	0
V143C	0	56	0	0	0	0	0	0	0	0	0	0	0	0	0	0
V143I	1	21	0	0	0	1	0	0	1	0	0	0	1	0	0	0
Y144L	0	13	0	0	0	0	0	0	0	0	0	0	0	0	0	0
Y144S	1	13	0	0	0	0	0	1	1	0	1	1	0	0	0	0
Y144I	0	27	0	0	0	0	0	0	0	0	0	0	0	0	0	0
Y144F	11	601	0	0	1	0	0	0	0	0	0	3	0	0	7	0
Y144V	0	32	0	0	0	0	0	0	0	0	0	0	0	0	0	0
Y144H	5	52	0	0	0	3	2	0	0	0	2	3	0	2	1	0
Y145L	0	10	0	0	0	0	0	0	0	0	0	0	0	0	0	0
Y145N	0	11	0	0	0	0	0	0	0	0	0	1	0	0	0	0
Y145T	0	30	0	0	0	0	0	0	0	0	0	0	0	0	0	0
Y145H	16	96	0	0	0	6	2	0	0	0	2	3	1	10	15	0
H146P	0	10	0	0	1	0	1	0	0	0	0	2	0	1	0	0
H146N	0	11	1	0	0	1	3	0	1	0	1	0	2	0	1	0
H146L	0	12	0	0	0	0	0	0	0	0	0	0	0	0	0	0
H146Q	2	358	0	0	0	1	0	0	0	0	2	0	0	0	0	0
H146Y	21	741	0	0	3	1	0	0	0	0	0	3	0	0	1	0
H146T	0	32	0	0	0	0	0	0	0	0	0	0	0	0	0	0
H146R	5	46	1	0	0	0	0	0	0	0	1	0	0	1	1	1
K147R	1	17	0	0	0	0	0	0	0	0	0	2	0	0	0	0
K147E	0	17	1	0	1	0	3	1	0	0	0	2	0	5	1	1
K147N	4	23	0	0	1	1	2	1	0	0	3	5	1	0	3	0
N148D	0	21	0	0	0	0	0	0	0	0	0	0	0	0	0	0
N148S	6	47	0	0	0	2	0	0	0	0	0	1	0	0	0	0
N148K	0	20	0	0	0	0	0	0	0	0	0	0	0	0	0	0
N148T	7	159	1	2	0	5	2	1	2	0	3	3	0	2	1	107
N149Y	12	18	0	0	0	0	0	0	0	0	0	1	0	0	0	0
N149T	0	27	0	0	0	1	1	2	3	0	0	4	1	1	2	0
K150N	0	33	1	0	0	2	1	0	1	1	9	2	1	0	0	1
K150E	1	10	1	0	1	0	2	0	1	0	1	5	0	1	1	0
K150R	0	32	0	0	0	1	0	0	0	0	0	3	0	0	0	0
K150I	0	21	0	0	0	0	0	0	0	0	0	2	0	0	0	1
S151I	9	252	0	0	3	0	0	0	14	0	1	12	0	87	2	0
S151T	2	25	0	0	0	0	0	0	0	0	0	1	0	0	0	0
S151G	1	111	0	0	0	0	0	3	0	1	1	3	0	1	0	0
S151N	1	17	0	0	0	0	0	0	0	0	0	1	0	0	0	0
W152R	52	719	0	3	0	1	6	1	0	0	2	1	1	0	2	0
W152C	2374	16351	0	0	6	2	0	0	1	1	1	0	42	1	0	0
W152G	0	11	0	1	0	0	0	0	1	0	0	1	1	1	0	0
W152L	75	1142	0	0	2	3	1	1	0	0	2	3	0	2	1	1
M153T	45	5196	0	0	0	0	2	0	0	0	0	1	0	0	0	0
M153V	20	169	1	1	0	0	0	0	0	0	2	1	0	0	0	0
M153I	101	1334	0	1	0	0	2	0	1	1	2	8	0	0	0	0
E154K	1	110	0	0	2	0	0	0	1	0	0	4	0	1	2	0
E154D	1	11	0	0	1	1	0	0	1	0	1	2	0	2	0	0
E154A	18	61	0	1	0	1	0	0	0	0	0	3	1	0	0	0
E154Q	2	65	0	0	0	0	0	0	0	0	0	0	0	0	0	0
E154S	0	23	0	0	0	0	0	0	0	0	0	0	0	0	0	0
E154G	5	34	0	42	2	7	2	0	0	0	0	6	2	6	7	2
S155N	4	65	0	0	1	0	0	0	0	0	0	0	0	0	0	0
S155T	4	29	0	0	0	0	0	0	0	0	0	0	0	0	0	0
S155G	2	39	0	0	0	0	0	1	1	0	0	1	1	0	3	2
S155R	24	148	0	0	0	2	0	3	1	0	2	3	0	2	2	1
S155I	7	87	0	0	2	0	0	0	0	0	0	2	2	2	0	0
E156K	1	16	0	0	1	0	0	0	1	0	0	0	0	0	0	0
E156A	0	83	0	0	0	2	0	0	0	0	1	0	0	0	1	0
E156G	2	13	0	0	0	3	0	0	0	0	3	0	0	0	0	0
E156V	30	44	0	0	0	0	0	0	0	0	0	0	0	0	0	0
E156D	11	116	0	1	0	1	1	0	0	0	1	0	1	0	1	0
E156Q	4	107	0	0	0	0	0	0	0	0	0	0	0	0	0	0
F157L	34	999	0	42	0	0	0	0	0	0	6	2	0	0	0	0
F157S	69	956	0	0	0	33	0	2	0	0	0	1	0	0	0	0
F157Y	0	13	0	0	0	0	0	0	0	0	0	0	0	0	2	0
R158S	2	26	0	0	0	2	0	0	0	0	1	0	0	0	0	0
R158I	0	29	0	0	4	0	0	0	0	0	0	5	0	0	0	0
R158G	2	21	0	0	0	2	0	0	0	0	9	2	0	0	0	0
R158K	3	17	0	0	0	1	1	0	0	0	7	0	0	0	0	0
V159I	0	46	0	0	0	0	0	0	0	0	0	0	0	1	0	0
V159L	0	19	0	0	0	0	0	0	0	0	0	0	0	0	0	0
Y160V	0	16	0	0	0	0	0	0	0	0	0	0	0	0	0	0
S161A	0	22	0	0	0	0	0	0	0	0	0	0	0	0	1	0
S161R	0	16	0	0	0	0	0	0	0	0	0	0	0	0	0	0
S162I	3	81	0	0	0	2	0	1	0	0	1	0	0	0	2	0
S162R	0	10	0	0	0	0	0	0	0	0	0	2	0	1	1	0
A163I	0	16	0	0	0	0	0	0	0	0	0	0	0	0	0	0
A163S	1	45	0	0	0	0	0	1	0	0	0	0	0	0	0	0
A163V	21	79	2	2	0	5	0	0	1	0	1	0	1	1	0	1
N164H	2	12	0	0	0	1	0	0	0	0	0	1	0	0	0	0
N164T	1	836	0	0	0	0	0	0	1	0	1	1	0	0	1	2
N164S	0	22	0	0	0	0	0	0	0	0	0	0	0	0	0	0
C166A	0	16	0	0	0	0	0	0	0	0	0	0	0	0	0	0
T167L	0	18	0	0	0	0	0	0	0	0	0	0	0	0	0	0
F168L	0	10	0	1	3	2	1	0	1	0	2	3	1	1	17	0
E169K	0	20	0	0	0	0	0	0	0	0	0	0	0	0	0	0
Y170H	5	32	0	0	0	0	0	0	0	0	0	0	0	0	0	0
V171A	3	19	0	0	1	0	2	1	1	0	0	2	1	1	3	0
V171F	7	59	0	0	0	0	0	0	0	0	6	3	0	0	1	0
V171I	6	24	0	1	0	0	0	0	0	0	0	1	0	1	1	0
S172A	1	87	0	1	0	0	0	0	0	0	0	0	0	1	1	0
Q173H	6	22	0	0	3	1	0	0	1	0	0	0	2	0	0	0
Q173K	200	913	0	0	0	0	0	0	0	0	0	0	0	0	5	0
Q173P	9	15	0	0	0	0	0	1	0	0	0	0	1	0	0	0
P174S	6	101	0	0	0	2	0	1	0	0	1	0	0	0	0	0
P174L	0	57	0	0	0	1	0	0	0	0	10	1	0	0	1	1
F175L	1	20	0	1	0	1	0	0	0	0	0	2	0	3	1	1
F175S	9	32	0	0	0	6	0	0	1	0	18	5	0	0	0	0
L176F	0	2473	0	0	0	0	0	0	1	0	0	0	0	0	0	0
M177W	0	12	0	0	0	0	0	0	0	0	0	0	0	0	0	0
M177I	120	637	0	0	0	0	1	2	0	0	0	0	0	0	1	0
M177K	1	16	0	0	0	0	0	10	0	0	0	1	0	0	0	0
M177T	6	86	0	0	0	0	1	0	0	0	5	1	0	0	0	0
M177V	4	24	0	0	0	0	0	1	0	0	0	0	0	0	0	0
D178T	0	12	0	0	0	0	0	0	0	0	0	0	0	0	0	0
D178B	0	10	0	0	0	0	0	0	0	0	0	0	0	0	0	0
D178G	36	315	0	0	0	0	1	0	0	0	0	1	0	0	0	0
D178Y	0	15	0	0	0	1	0	0	0	0	0	1	0	0	0	0
D178E	0	20	0	0	0	0	1	0	0	0	0	0	0	1	0	0
D178N	110	303	0	0	0	0	0	1	0	0	7	1	0	0	8	0
D178H	9	45	0	0	0	0	0	0	0	0	0	0	0	0	0	0
L179I	2	64	1	0	0	2	0	0	0	0	0	2	0	0	0	0
L179P	0	12	1	0	0	3	0	0	0	0	0	1	0	0	5	0
L179R	2	18	0	0	0	1	0	0	0	0	1	1	1	1	7	0
L179F	5	141	0	0	0	1	0	0	0	0	0	0	0	0	8	0
E180Q	0	13	0	0	0	0	0	0	0	0	0	0	0	0	0	0
E180K	5	109	0	0	0	0	0	0	0	0	0	0	7	0	0	0
E180D	3	13	0	0	0	1	2	0	1	0	2	0	1	1	2	1
E180G	1	82	0	0	1	0	0	0	0	0	1	2	0	1	1	0
E180V	153	867	0	0	0	0	0	0	0	0	0	0	0	0	0	0
G181R	25	247	0	0	0	1	0	0	0	0	0	3	0	0	0	0
G181V	15	1374	0	0	0	1	0	0	7	0	0	10	1	0	12	0
G181A	17	129	0	0	0	0	0	0	0	0	0	0	0	0	0	0
G181E	4	31	0	0	2	0	0	2	1	0	1	4	0	7	1	0
K182R	5	158	0	0	0	0	0	0	0	0	0	2	0	1	1	0
K182T	0	28	0	0	0	1	2	0	1	0	12	1	0	1	3	0
K182N	2	26	0	2	1	2	0	51	2	0	11	3	0	1	3	0
Q183L	0	11	0	0	0	0	0	0	0	0	0	0	0	0	0	0
Q183H	2	85	0	0	0	1	3	0	0	1	0	1	1	2	0	0
Q183P	0	10	0	0	1	0	3	1	0	0	0	1	1	1	0	0
Q183R	3	137	0	0	1	1	4	0	1	1	1	1	0	2	2	0
G184V	1	63	0	0	2	1	1	0	0	0	0	1	1	0	5	0
G184S	4	275	0	0	3	3	0	0	0	0	0	0	0	0	0	0
N185B	0	13	0	0	0	0	0	0	0	0	0	0	0	0	0	0
N185D	1	42	0	0	0	4	0	0	0	0	0	0	0	0	1	0
N185S	3	240	0	0	0	0	0	0	0	0	0	2	0	0	0	0
N185I	0	15	0	0	0	0	0	0	0	0	1	2	0	0	0	0
F186S	4	67	0	0	0	2	1	0	1	0	0	0	0	0	0	0
F186L	4	39	0	0	1	0	0	0	0	0	1	4	0	0	0	0
K187Q	0	11	2	0	1	1	1	1	1	1	3	0	2	5	4	0
N188S	2	17	0	0	0	1	0	0	0	0	0	2	0	0	6	0
L189F	40	4527	0	0	0	0	0	0	0	0	0	0	1	0	1	0
R190M	8	270	0	0	0	2	0	0	0	1	1	1	3	0	1	0
R190S	27	1135	1	0	0	0	2	0	0	0	2	0	0	2	0	1
R190W	1	12	0	0	0	0	0	0	0	0	0	0	0	0	0	0
R190K	6	59	0	0	0	1	0	0	0	0	7	1	0	0	5	0
R190G	2	20	0	0	0	0	0	0	0	0	0	0	0	0	0	0
V193L	8	144	0	0	0	0	0	0	18	1	1	2	2	0	0	1
I197D	0	12	0	0	0	0	0	0	0	0	0	0	0	0	0	0
I197V	12	223	0	0	1	0	1	0	0	0	0	0	0	0	0	0
I197T	1	18	0	0	0	0	0	0	0	0	0	0	1	0	2	0
D198G	47	398	0	0	0	1	0	0	0	0	0	0	0	0	2	0
D198Y	2	72	0	0	0	0	0	0	0	0	0	2	0	0	0	0
Y200H	0	14	0	0	0	1	1	0	0	0	0	0	0	0	0	0
Y200C	3	27	0	0	0	0	0	0	0	0	0	1	0	9	3	0
K202N	1	12	0	0	4	2	2	121	0	1	1	4	0	2	11	1
I203V	3	21	0	0	0	1	0	0	0	0	0	0	0	0	0	0
I203M	4	19	0	0	0	0	0	0	0	0	0	0	0	0	0	0
Y204H	0	10	0	0	0	0	0	0	0	0	10	1	0	1	0	0
S205F	0	22	0	0	0	0	0	0	1	0	0	0	0	0	1	0
H207Y	0	40	0	0	0	0	0	0	0	0	0	0	1	0	0	0
H207Q	0	82	1	0	0	1	0	0	0	1	2	0	0	0	0	0
H207R	0	52	0	0	0	0	1	0	0	3	6	1	0	0	6	0
T208M	1	44	0	0	0	0	0	0	0	0	0	0	1	2	38	1
T208S	0	62	0	0	0	0	0	0	0	0	0	0	0	0	0	0
T208A	1	66	0	0	0	0	0	0	0	0	0	0	0	0	0	0
P209S	0	19	0	0	0	0	1	1	1	0	0	0	0	1	0	0
P209L	5	29	0	0	0	1	0	0	10	0	1	0	0	0	0	0
P209H	1	25	1	0	0	0	0	0	1	0	1	1	1	0	1	0
I210T	5	119	0	0	0	0	0	0	0	0	1	1	0	0	0	0
I210V	15	42	0	0	0	0	0	0	0	0	0	0	0	0	3	0
N211K	3	20	0	0	0	9	1	0	0	0	3	3	2	2	2	0
N211D	4	36	0	0	0	0	0	0	0	0	0	2	0	0	0	0
N211S	0	20	0	0	0	0	0	0	0	0	0	0	0	0	14	0
N211Y	10	21	0	0	0	0	0	0	1	0	0	1	0	1	0	0
L212S	0	15	0	0	1	0	0	0	0	0	10	1	0	0	1	1
L212I	0	39	0	0	0	1	0	0	0	0	0	0	0	0	0	0
V213G	1	27	0	1	0	0	0	1	1	0	0	3	0	0	0	0
V213L	28	374	0	0	0	1	0	1	0	0	1	1	1	125	1	0
V213M	0	113	0	0	0	0	0	0	0	0	1	0	0	0	0	0
V213A	1	46	0	0	0	0	0	1	1	0	0	2	1	1	0	0
R214L	19	492	0	0	0	3	1	1	1	0	2	11	1	1	0	0
R214S	2	11	0	0	0	0	1	0	0	0	0	0	1	1	0	0
R214C	0	14	1	1	0	2	2	2	0	1	0	2	0	0	15	1
R214H	12	84	1	0	2	5	1	0	2	0	3	1	0	3	4	1
D215N	4	49	0	0	0	0	0	0	0	0	1	2	0	0	1	0
D215G	37	4906	0	0	0	1	0	0	0	0	6	1	0	1	0	283
D215Y	41	645	0	0	0	0	0	0	0	0	1	4	0	0	9	0
D215E	0	11	0	0	0	1	0	0	0	0	0	0	0	0	0	0
D215A	1	179	0	0	0	0	0	0	0	0	0	1	0	0	0	0
D215H	18	1432	0	0	1	0	0	0	0	0	0	0	0	0	0	0
D215V	0	75	0	0	0	0	0	0	0	0	0	0	0	0	0	0
L216I	0	14	0	0	0	2	1	1	0	0	0	2	2	0	0	0
L216F	36	657	0	0	0	6	0	0	10	0	0	4	0	1	0	0
P217S	1	23	0	0	0	0	0	1	0	0	8	0	0	0	1	0
Q218H	2	292	1	0	1	0	0	2	0	1	3	1	2	1	1	0
Q218E	2	40	0	0	0	0	0	0	0	0	0	0	0	1	0	0
Q218K	0	10	0	0	0	0	0	0	0	0	0	0	0	0	0	0
Q218R	1	19	0	0	0	0	1	0	0	0	0	0	0	0	0	0
G219D	1	29	0	0	0	0	0	0	0	0	0	0	0	0	0	0
G219V	3	11	2	3	9	18	13	9	28	0	19	23	8	11	32	10
G219S	10	120	0	0	0	1	0	0	0	0	32	1	0	0	0	0
F220I	0	41	0	0	0	0	0	0	0	0	0	0	0	0	1	0
F220L	37	72	0	1	0	1	1	0	2	0	1	1	0	2	1	0
S221L	68	812	0	0	1	1	3	3	5	0	2	1	2	3	6	3
A222S	5	80	0	0	1	2	0	0	0	0	0	16	0	1	0	0
A222V	258	133914	0	0	0	6	0	1	0	0	0	2	1	2	8	1
A222T	1	21	1	0	0	1	1	0	0	0	12	1	0	0	1	0
E224K	0	23	0	0	0	0	0	0	0	0	0	0	0	0	0	0
E224Q	0	62	0	0	0	0	0	0	0	0	0	0	0	0	0	0
L226F	1	15	0	0	0	0	0	1	0	0	0	1	2	1	2	0
V227A	0	19	0	0	1	0	1	1	0	0	0	0	9	0	1	0
V227L	22	250	1	0	0	1	1	1	0	0	0	0	1	2	2	1
V227I	4	43	0	0	0	5	0	1	0	0	20	0	5	0	0	0
D228H	3	30	0	0	0	0	0	0	0	0	0	2	0	0	0	0
D228Y	1	56	1	0	0	0	0	0	1	0	13	27	1	87	1	0
D228N	0	16	0	0	0	5	0	0	10	0	0	2	0	0	0	0
L229F	5	120	0	0	0	0	0	0	0	0	0	4	0	0	0	0
I231L	0	17	0	0	0	4	4	0	0	0	1	2	0	0	2	1
I231T	0	13	0	0	0	0	0	0	0	0	0	0	0	0	0	0
I231M	0	12	0	0	1	0	0	0	0	0	0	0	0	0	0	0
G232C	0	17	0	2	0	5	0	3	1	0	4	9	3	4	7	0
G232V	0	25	0	1	0	2	2	1	0	1	3	4	0	0	1	1
I233V	5	616	0	0	0	3	0	0	0	0	0	0	6	0	0	0
N234Y	0	13	0	0	0	0	0	0	0	0	0	0	0	0	1	0
N234K	1	10	1	0	1	1	0	0	1	0	1	0	1	0	0	0
I235T	1	24	0	0	0	0	0	0	0	0	0	0	0	0	0	0
R237S	8	26	2	1	1	1	1	2	21	0	1	3	0	1	8	1
R237K	1	53	0	1	0	0	0	0	0	0	0	0	0	22	0	0
Q239K	1	20	0	0	0	0	0	0	2	0	8	1	0	1	0	0
Q239R	1	18	0	0	0	0	1	1	0	0	0	1	0	0	11	0
T240S	0	52	0	0	0	0	0	0	0	0	0	0	0	0	0	0
T240I	16	480	1	0	0	1	0	0	0	0	4	2	0	0	8	0
L241V	0	12	1	0	0	1	1	0	0	0	0	1	1	1	1	1
L242I	0	65	0	0	0	1	0	0	0	0	0	0	0	0	0	1
L242F	7	95	0	0	0	0	0	0	0	0	0	1	0	0	3	4
L242P	2	27	0	0	1	0	1	0	0	0	0	0	0	0	5	0
A243S	23	346	0	0	0	0	0	0	0	0	0	10	1	1	0	0
A243P	0	25	0	0	1	0	0	0	0	0	0	1	0	0	0	0
A243V	4	167	0	0	0	0	0	0	0	0	0	0	0	0	4	0
L244F	0	38	0	0	0	0	0	0	0	0	0	0	0	0	0	1
L244S	4	32	0	0	2	0	0	1	0	0	0	0	0	0	0	0
L244V	1	10	0	1	0	4	0	1	1	0	1	6	2	2	1	1
H245Y	35	882	0	0	0	4	0	0	0	0	9	5	0	0	12	0
H245N	9	51	0	0	0	0	0	0	0	0	1	0	0	0	0	1
H245R	6	49	0	0	0	0	0	0	0	0	1	0	0	0	0	0
R246T	1	31	0	0	0	0	0	0	0	0	0	0	0	0	0	0
R246K	1	52	0	0	0	0	0	0	0	0	0	0	0	0	0	0
R246I	4	196	0	0	0	1	0	0	0	0	0	0	0	1	0	0
S247N	9	43	0	0	0	0	0	0	0	0	0	0	1	0	0	0
S247R	3	20	1	2	1	4	2	0	1	0	2	1	0	2	1	0
S247I	1	24	2	0	0	2	1	0	1	0	2	0	1	0	1	0
S247G	1	51	0	0	0	0	0	1	0	0	0	0	0	0	0	1
Y248H	6	82	0	2	0	0	0	0	0	0	0	3	0	0	12	0
Y248F	1	12	0	0	0	0	0	0	0	0	0	0	0	0	0	0
Y248S	5	16	0	0	0	2	0	1	0	0	0	1	0	0	0	0
L249S	25	150	5	0	1	1	4	5	2	0	7	5	2	5	3	0
L249F	3	34	0	0	1	0	0	0	0	0	0	0	0	0	0	1
T250I	8	59	0	0	0	0	0	7	1	0	9	0	0	0	0	0
T250N	2	30	1	0	0	0	2	0	0	0	0	2	0	2	1	0
P251H	17	153	0	0	0	2	0	1	2	0	0	1	2	1	1	0
P251L	1	247	1	0	0	0	0	0	0	0	0	0	0	1	0	2
P251T	0	13	0	0	0	0	0	0	0	0	0	2	0	0	0	0
P251S	121	422	30	0	0	0	0	0	0	0	0	2	1	1	0	0
G252D	4	42	2	0	0	0	0	0	0	0	0	1	0	0	0	0
G252V	154	353	0	0	0	1	1	0	1	0	0	0	0	0	1	3
G252S	1	41	0	0	0	0	2	0	0	0	0	2	0	0	0	0
D253Y	10	93	0	0	0	0	0	0	0	0	0	0	0	0	1	0
D253V	4	16	0	0	0	0	0	0	0	0	0	0	0	0	0	0
D253N	4	126	0	0	0	0	0	0	0	0	0	2	0	1	0	0
D253A	0	13	1	0	0	0	0	1	0	0	1	0	0	0	0	1
D253G	354	4848	0	1	0	0	0	0	0	0	0	1	0	0	0	0
S254F	135	1054	0	0	0	7	0	0	0	0	7	0	0	1	8	0
S254P	0	10	1	0	0	0	6	0	0	0	1	0	1	0	1	0
S254Y	0	52	0	0	0	0	0	0	0	0	1	4	0	1	1	1
S255F	67	1339	0	0	0	0	0	0	0	0	0	2	0	1	9	0
S255P	1	20	0	0	0	3	0	0	0	0	0	0	0	0	0	1
S255Y	4	48	0	0	0	1	0	0	0	0	2	0	0	1	0	0
S256L	41	1560	0	0	0	0	0	0	0	0	0	5	1	0	1	0
S256P	8	106	0	0	0	8	0	0	0	0	0	0	0	0	0	0
G257R	0	11	0	0	0	0	0	0	0	0	0	0	0	0	0	0
G257V	26	189	1	0	0	3	2	0	1	0	3	4	1	1	1	1
G257S	13	258	0	0	0	0	0	0	0	0	0	0	0	0	1	0
G257D	27	327	0	0	0	0	0	0	0	0	0	1	0	0	0	0
W258C	9	50	0	0	0	0	0	1	0	0	2	12	14	0	8	0
W258L	251	1706	0	0	0	1	0	2	0	0	1	0	0	0	1	0
W258S	2	13	0	0	0	0	0	0	0	0	0	0	0	0	0	0
W258R	2	74	0	0	0	0	0	0	0	0	0	1	0	0	2	0
W258F	2	16	0	0	0	0	0	0	0	0	0	0	0	0	0	0
T259R	4	20	0	0	0	0	0	0	0	0	0	0	0	0	0	0
T259A	1	39	0	1	0	2	1	1	0	0	1	1	0	0	2	1
T259I	6	66	0	0	0	0	1	0	0	0	2	2	0	1	0	0
T259S	1	22	0	0	0	0	0	0	0	0	0	0	0	0	0	0
A260V	4	39	0	0	8	0	2	1	1	0	0	1	0	0	1	0
A260S	6	38	0	0	0	0	2	0	0	0	1	1	0	0	0	1
A260D	0	18	0	0	0	0	0	0	0	1	0	0	1	0	1	1
G261C	4	53	0	0	0	2	1	1	0	0	0	6	0	1	16	0
G261R	6	295	0	0	0	0	0	0	0	0	0	0	0	0	6	0
G261D	11	71	0	0	1	0	0	0	0	0	0	3	0	0	0	153
G261V	7	570	0	0	0	0	1	0	0	0	10	11	0	0	0	1
G261S	7	164	0	1	2	0	3	0	0	0	5	0	0	1	1	0
A262V	2	53	0	0	0	0	2	0	21	0	1	2	0	1	1	0
A262S	53	8498	0	0	0	0	0	0	0	0	0	0	0	0	2	0
A262G	0	25	0	0	0	0	0	0	0	0	1	0	0	1	0	0
A262T	6	95	0	0	0	1	0	0	0	0	1	0	0	0	0	0
A263V	4	121	0	0	0	4	0	0	0	0	0	2	1	1	0	0
A263T	14	45	0	1	0	4	0	0	0	0	0	0	0	2	1	1
A263S	71	237	0	0	0	2	0	0	6	0	0	1	0	1	0	0
A264S	3	20	0	0	0	1	0	0	15	0	0	0	0	0	0	1
A264V	3	38	0	0	0	3	0	0	0	0	7	0	0	0	4	0
Y265C	2	15	0	0	0	0	0	0	0	0	0	0	0	0	0	0
Y266C	0	12	0	0	0	0	0	1	0	0	0	0	0	0	1	0
V267L	2	62	0	0	0	0	1	0	0	0	0	2	1	0	0	0
Y269H	0	11	0	0	0	0	0	0	0	0	0	0	0	0	0	0
Q271E	3	13	0	0	0	0	0	0	0	0	0	1	0	0	0	0
Q271K	3	28	1	0	0	0	0	0	0	0	1	0	0	1	1	0
Q271L	0	14	0	0	0	0	0	0	0	0	0	0	0	0	0	0
Q271R	1	18	0	0	0	2	0	0	0	0	0	0	0	0	0	0
P272S	1	22	0	0	0	1	0	0	0	0	0	1	0	0	1	0
P272L	3	6514	0	0	0	0	0	0	0	0	0	0	0	0	0	0
P272F	0	16	0	0	0	0	0	0	0	0	0	0	0	0	0	0
P272H	0	32	1	0	1	1	2	0	0	0	2	3	0	1	2	2
R273S	3	40	0	0	0	1	0	0	0	0	0	5	1	0	1	0
R273K	6	30	0	0	0	0	0	0	0	0	0	0	0	0	5	0
T274I	8	56	0	0	0	1	0	0	0	0	8	0	0	0	6	0
T274N	1	21	0	0	0	0	1	1	0	0	1	0	0	0	2	0
N280S	1	18	1	0	0	0	0	0	0	0	0	0	0	0	0	0
E281K	6	33	0	0	1	1	1	0	0	0	2	3	0	0	4	0
E281V	1	79	0	0	0	0	0	0	0	0	1	0	0	0	0	0
E281Q	3	86	0	0	0	0	0	0	0	0	0	0	0	0	0	0
N282S	0	10	0	0	0	1	0	0	0	0	1	1	1	0	4	0
N282D	0	23	0	0	0	0	0	0	0	0	0	0	0	0	0	0
N282K	0	22	0	0	0	1	0	0	1	0	2	1	0	1	1	0
T284I	4	76	0	0	0	0	1	0	0	0	0	0	0	0	0	0
T286I	5	88	0	0	0	6	0	0	0	0	1	0	0	0	0	0
D287G	4	74	0	0	1	1	0	1	0	0	0	0	0	0	0	0
D287N	0	14	0	0	0	0	0	0	0	0	1	1	0	0	2	0
A288V	1	19	0	0	0	0	173	1	0	0	1	5	0	0	4	0
V289L	1	35	0	0	0	1	0	0	0	0	0	3	0	1	1	0
V289I	18	216	0	0	0	0	0	0	0	0	10	0	0	1	0	1
D290E	0	11	0	0	0	1	1	0	0	0	2	1	0	0	4	1
A292T	1	20	1	0	0	0	0	0	0	0	0	0	0	0	15	0
A292G	1	20	0	0	0	0	0	0	0	0	1	0	0	0	0	0
A292S	2	23	0	0	0	0	1	0	0	0	0	0	0	1	1	0
L293F	7	10	48	0	0	1	0	0	0	0	1	0	0	2	1	1
D294B	0	12	0	0	0	0	0	0	0	0	0	0	0	0	0	0
L296S	0	19	0	0	0	0	0	0	0	0	0	0	0	0	0	0
S297L	2	33	0	0	1	0	1	0	15	0	0	3	1	2	0	1
E298K	0	13	0	0	0	3	0	0	1	0	2	0	0	0	0	1
E298Q	0	11	0	0	0	0	0	0	24	0	0	1	0	0	0	0
E298R	0	15	0	0	0	0	0	0	0	0	0	0	0	0	0	0
T299A	3	25	0	0	1	0	1	0	2	0	2	1	1	2	1	1
T299N	0	14	0	0	0	0	0	0	0	0	0	0	0	0	0	0
T299I	15	563	0	0	0	4	0	0	1	0	0	8	0	0	0	0
K300R	6	27	1	0	0	2	0	0	1	0	18	3	1	0	0	0
C301V	0	15	0	0	0	0	0	0	0	0	0	0	0	0	0	0
T302Y	0	14	0	0	0	0	0	0	0	0	0	0	0	0	0	0
L303V	0	14	0	2	0	0	1	1	1	0	2	2	0	1	1	1
L303F	1	47	0	0	0	1	0	0	0	0	0	1	0	2	5	106
K304E	0	16	0	2	0	0	1	3	2	1	0	1	1	6	11	0
S305I	0	15	0	0	0	0	0	0	0	0	0	0	0	0	0	0
F306L	4	105	0	0	0	9	0	1	1	0	0	1	1	0	0	1
T307H	0	13	0	0	0	0	0	0	0	0	0	0	0	0	0	0
T307S	2	26	0	0	0	0	0	0	0	0	0	0	0	0	0	0
T307I	75	632	0	0	0	1	0	0	1	0	0	2	0	1	0	0
T307N	1	12	0	0	0	0	1	0	0	0	0	2	0	0	0	0
V308C	0	12	0	0	0	0	0	0	0	0	0	0	0	0	0	0
V308L	61	735	0	0	0	0	0	0	0	0	2	3	0	0	1	0
V308I	3	16	1	0	0	0	0	0	0	0	0	2	0	0	0	0
E309Q	41	312	0	0	0	3	0	0	0	0	0	1	0	0	0	0
E309A	3	22	0	2	0	0	2	3	1	0	1	0	0	0	1	1
E309K	0	42	0	0	0	0	0	1	0	0	0	0	0	0	0	0
E309R	0	10	0	0	0	0	0	0	0	0	0	0	0	0	0	0
E309G	1	15	0	0	0	3	1	0	0	0	13	7	1	0	4	0
K310R	1	22	0	0	0	0	0	0	0	0	0	0	0	0	0	0
I312V	2	13	0	0	0	0	0	0	0	0	1	0	0	0	0	0
Q314K	7	244	0	0	0	0	1	1	0	0	1	1	0	0	0	0
T315I	1	15	0	1	0	0	0	0	0	0	0	0	0	0	1	0
N317S	0	10	0	0	0	0	0	0	0	0	0	2	0	0	0	0
F318L	0	16	0	0	0	6	0	2	0	1	1	7	0	2	14	0
V320I	46	48	0	0	0	0	0	0	0	0	0	0	0	0	0	0
V320F	1	26	0	0	0	0	1	0	0	0	0	3	0	1	1	0
Q321R	0	19	0	0	2	0	1	3	1	0	0	1	3	1	4	0
Q321K	0	15	1	1	0	1	1	2	0	0	2	2	1	1	0	0
Q321L	7	26	0	0	0	0	0	0	0	0	0	1	0	1	1	0
Q321Z	0	154	0	0	0	0	0	0	0	0	0	0	0	0	0	0
P322S	0	51	0	0	1	6	0	0	0	0	0	1	0	0	1	0
T323A	0	15	0	0	0	0	0	0	0	0	0	1	0	0	0	0
T323R	1	16	0	0	0	1	0	0	0	0	0	1	0	0	0	0
T323I	26	451	0	0	0	3	0	1	0	0	0	2	0	52	8	0
E324Q	5	32	0	0	0	0	0	0	0	0	0	0	0	0	0	0
E324V	0	36	0	0	0	0	0	0	0	0	0	0	0	0	0	0
E324D	3	14	0	0	0	0	0	0	0	0	1	2	0	0	0	0
E324K	1	27	0	0	0	0	0	0	0	0	0	0	0	0	1	0
S325F	0	11	0	0	0	0	0	0	0	0	0	0	0	0	0	0
V327I	10	53	0	0	0	0	0	0	0	0	0	0	0	0	0	0
P330L	0	32	0	0	1	3	0	0	0	0	0	6	0	0	0	0
P330S	62	511	0	0	0	3	0	2	1	0	5	0	0	1	0	1
N331T	0	28	1	0	0	3	2	1	0	0	1	1	3	1	1	1
T333I	0	12	0	0	0	1	0	0	0	0	0	0	0	1	0	1
N334K	2	12	0	1	0	1	0	0	0	0	0	1	0	1	5	0
L335F	5	68	0	1	0	2	0	0	0	0	0	1	0	3	0	0
C336V	0	11	0	0	0	0	0	0	0	0	0	0	0	0	0	0
P337L	0	12	0	0	0	0	2	1	1	0	2	1	2	0	2	1
P337S	0	17	0	0	0	3	0	0	0	0	0	0	0	0	0	0
P337T	0	11	0	0	0	1	0	0	1	0	1	1	1	0	1	0
F338L	1	105	2	2	2	1	0	4	4	0	5	7	0	3	6	2
G339D	3	80	0	0	0	0	0	0	0	0	0	0	1	1	0	0
G339W	0	10	0	0	0	0	0	0	0	0	0	0	0	0	0	0
G339S	4	49	0	0	0	0	0	0	0	0	0	0	0	0	0	0
E340A	0	10	0	0	0	0	1	0	0	0	0	1	1	1	1	0
E340K	0	18	0	0	1	0	0	0	0	0	0	0	0	0	0	0
E340G	0	14	0	0	2	0	3	1	1	0	1	0	1	1	0	0
E340D	0	19	0	1	0	0	2	0	2	0	0	2	0	0	8	0
V341I	4	65	0	0	0	2	0	0	0	0	0	0	0	1	0	0
V341S	0	11	0	0	0	0	0	0	0	0	0	0	0	0	0	0
A344S	31	163	0	0	0	0	0	1	0	0	0	6	1	0	1	0
A344V	2	11	0	0	0	0	0	0	0	0	0	1	0	0	0	0
A344T	2	14	0	0	0	0	0	0	0	0	0	3	0	1	0	0
T345S	1	10	0	0	0	0	0	0	0	0	0	0	0	0	0	0
R346K	6	375	41	0	0	3	0	0	0	0	0	0	0	0	0	556
R346I	1	37	0	1	1	1	0	1	0	0	15	0	0	1	1	5
R346S	0	35	0	0	3	0	0	0	0	0	0	0	0	0	3	0
R346G	2	19	0	0	0	1	1	0	0	0	0	0	0	0	1	0
A348S	17	200	0	0	0	0	0	1	0	0	0	0	0	0	8	0
A348T	1	52	0	0	0	0	0	0	1	0	0	0	0	0	1	0
A348P	0	31	0	0	0	0	0	0	0	0	0	0	0	0	0	0
A348V	0	11	0	0	0	0	0	1	0	0	0	0	0	2	0	1
S349P	1	25	0	0	0	0	0	0	0	0	0	1	0	0	2	0
Y351F	0	12	0	0	0	0	0	0	0	0	0	0	1	0	0	0
A352S	8	167	0	0	1	0	0	0	0	0	1	4	0	0	0	0
A352V	1	33	0	0	17	0	2	0	2	0	0	4	0	1	0	0
N354H	2	21	0	0	0	0	1	0	0	0	0	1	0	0	0	0
N354S	1	31	0	0	0	0	0	0	0	0	0	0	0	0	2	0
N354D	8	176	0	0	3	4	0	0	0	0	0	0	1	0	0	0
N354K	6	94	0	0	1	0	0	0	0	0	0	0	1	0	2	0
K356R	3	95	0	0	0	0	0	0	0	0	0	2	0	0	1	0
R357K	1	143	0	0	0	4	1	0	0	0	11	1	0	0	0	0
S359T	1	11	0	0	0	0	0	0	0	0	0	0	0	0	0	0
S359N	18	104	0	1	1	0	0	0	0	0	0	0	0	1	0	0
C361T	0	22	0	0	0	0	0	0	0	0	0	0	0	0	0	0
V362F	4	63	0	0	0	0	0	0	0	0	0	1	0	0	1	1
S366P	0	11	1	0	0	2	1	0	1	0	0	0	0	2	0	0
V367A	1	17	0	0	0	1	0	0	0	0	0	0	0	0	0	0
V367L	15	72	0	0	0	0	0	0	0	0	0	3	0	0	0	0
V367F	30	975	0	0	0	90	1	0	0	0	0	1	0	2	8	1
V367I	12	61	1	0	0	0	0	0	0	0	1	3	0	0	0	0
L368I	0	21	0	1	0	5	1	1	0	0	1	1	0	0	10	0
Y369H	0	12	0	0	0	0	0	0	0	0	0	0	0	0	0	0
N370K	6	32	0	0	0	0	0	1	11	0	1	1	1	2	2	0
N370S	28	103	0	0	0	0	0	0	0	0	0	0	0	0	0	0
N370H	0	38	0	0	0	1	0	1	1	0	1	0	1	0	0	0
S371T	0	11	0	0	0	0	0	0	0	0	0	0	0	0	0	0
S371P	2	14	0	0	0	1	0	0	0	0	0	1	0	0	1	0
A372V	6	50	0	1	0	0	2	0	0	0	0	1	1	1	0	0
S373A	1	51	0	0	0	0	0	0	0	0	0	0	0	0	0	0
S373P	4	67	0	0	0	1	0	0	0	0	0	0	0	0	0	0
S373L	3	140	0	0	0	1	0	0	0	0	0	3	0	0	0	1
F374L	6	11	0	1	0	4	0	1	0	0	2	1	0	0	1	2
S375F	0	11	2	0	0	3	0	0	0	0	2	5	1	2	3	2
T376I	7	111	0	0	1	2	0	0	0	0	4	0	0	0	0	0
K378N	1	40	0	0	0	1	0	0	0	0	0	1	0	1	1	0
K378R	1	12	0	0	0	1	0	0	0	0	15	2	1	0	0	0
V382L	88	469	0	0	0	2	0	0	0	0	0	1	0	115	0	0
P384S	18	341	0	0	0	0	0	0	0	0	11	3	0	0	0	0
P384L	51	767	0	0	0	0	0	0	0	0	0	4	0	0	0	0
T385N	0	200	0	0	0	1	0	1	0	0	0	1	0	1	1	1
T385I	22	281	0	0	0	1	0	1	0	0	0	1	0	0	0	0
D389E	0	15	0	0	0	1	0	0	0	0	2	0	0	0	1	0
L390F	0	25	0	0	0	0	0	0	0	0	0	5	0	0	5	0
N394Y	0	49	0	0	0	0	0	0	0	0	0	0	0	1	0	0
N394T	0	18	0	1	0	4	2	0	0	0	0	1	0	0	0	0
V395I	2	11	0	0	0	0	0	0	0	0	6	0	0	0	0	0
V401L	0	21	0	0	0	1	0	0	0	0	17	11	0	1	12	0
I402V	0	43	0	0	0	1	0	0	0	0	0	1	0	0	0	1
I402M	0	10	0	0	0	0	0	0	0	0	0	0	0	0	0	0
R403K	11	105	0	0	0	3	0	0	0	0	0	2	0	0	0	0
G404C	0	53	0	0	0	2	1	0	1	0	0	7	1	0	0	1
G404S	0	14	0	0	0	0	0	0	13	0	0	0	0	0	0	0
D405Y	0	14	0	0	0	2	0	0	0	0	0	5	0	2	0	0
E406K	0	11	0	0	0	0	0	0	0	0	0	1	0	0	1	1
E406Q	9	111	0	0	0	0	0	0	0	0	0	1	0	0	0	0
V407I	1	16	0	0	0	0	0	0	0	0	0	0	0	0	0	0
V407S	0	11	0	0	0	0	0	0	0	0	0	0	0	0	0	0
R408L	0	10	0	0	0	0	0	0	0	0	0	0	0	0	0	0
R408I	16	94	0	0	0	0	1	0	0	0	1	1	86	2	0	0
R408K	2	122	0	0	0	0	0	0	0	0	0	0	0	1	0	0
R408T	0	11	0	0	0	0	0	0	0	0	0	2	0	0	0	0
I410V	3	93	0	0	0	0	0	0	0	0	0	0	1	0	0	0
A411S	6	87	0	0	0	1	1	0	0	0	0	1	0	0	0	0
A411D	0	12	0	0	0	1	0	0	0	0	0	0	1	0	0	0
P412L	0	26	0	0	0	0	0	0	0	0	0	1	0	0	0	2
G413W	0	14	0	1	0	2	0	0	0	0	1	2	1	3	5	0
Q414R	10	122	0	0	0	0	0	0	0	0	0	0	0	0	1	0
Q414K	7	439	0	0	0	5	0	0	0	0	0	0	0	0	0	0
T415N	10	30	0	0	0	0	0	0	0	0	0	0	0	1	2	0
T415A	10	29	0	0	0	5	0	0	0	0	0	2	0	0	0	0
K417T	22	1072	0	0	0	0	0	0	0	0	1	0	0	0	0	0
K417N	28	5264	0	0	0	1	1	0	0	0	17	1	0	0	1	0
A419S	2	47	0	0	0	0	0	0	0	0	2	0	0	0	0	0
P426S	0	10	0	0	0	0	0	0	11	0	0	0	0	1	1	0
D427H	0	15	0	0	0	0	0	0	0	0	0	1	0	56	7	0
D427Y	1	28	1	0	0	3	0	0	0	0	0	2	0	8	0	0
D427N	12	55	0	0	2	0	0	0	0	0	0	2	0	0	2	0
D427V	2	16	0	0	0	0	0	0	0	0	0	1	0	0	0	0
D427G	0	25	0	0	0	0	0	0	0	0	0	0	0	0	0	0
T430I	2	30	0	0	5	0	0	0	0	0	13	0	0	0	2	0
I434V	0	44	0	0	0	0	0	0	0	0	0	2	0	0	0	0
I434L	0	12	0	0	0	0	0	1	0	0	2	0	0	0	0	0
I434M	0	20	0	0	1	0	0	0	0	0	0	0	0	0	0	0
A435S	0	12	0	0	0	0	0	0	0	0	0	0	0	1	1	1
N439K	40	20496	0	0	0	0	0	0	0	0	0	0	2	0	0	0
N440S	1	10	0	0	0	0	0	0	0	0	0	1	0	0	0	0
N440T	0	19	1	1	0	0	0	1	0	0	0	0	0	0	0	0
N440K	17	572	0	0	0	0	0	0	0	0	0	0	0	0	0	0
N440Y	1	19	0	0	0	0	0	0	0	0	0	0	0	0	0	0
L441I	2	17	0	0	0	0	0	0	1	0	1	1	0	0	9	0
L441F	0	21	0	0	0	0	0	1	0	0	0	0	0	0	1	0
S443A	3	10	0	0	0	0	1	0	1	0	0	0	0	0	0	0
K444R	6	75	0	0	0	0	1	0	0	1	0	4	0	1	21	0
K444N	2	60	1	0	1	1	1	0	0	1	1	5	2	0	2	0
V445A	0	32	0	0	1	0	0	0	0	0	0	0	0	0	0	0
V445I	1	19	0	0	0	0	0	0	0	0	0	0	0	0	0	0
V445F	2	15	0	0	0	0	0	0	0	0	1	1	1	0	1	0
G446V	19	272	0	1	3	1	0	164	26	0	2	3	328	2	27	0
G446S	1	51	0	0	0	0	0	0	0	0	0	1	0	0	8	0
G447S	0	11	0	1	1	3	0	0	0	0	15	0	0	0	0	0
G447V	1	13	0	0	0	1	1	1	0	0	0	1	1	2	1	0
N448S	0	20	0	0	0	1	0	0	1	0	0	1	0	0	1	0
Y449H	0	46	0	0	2	0	1	0	0	0	0	1	1	0	0	13
Y449D	0	10	0	1	0	0	0	1	0	0	0	0	0	0	0	0
N450K	5	367	0	1	2	1	3	0	0	0	1	2	1	1	2	0
N450D	2	12	0	0	0	1	0	0	0	0	0	2	0	0	1	0
L452M	8	194	1	0	1	2	0	0	1	1	0	2	0	1	2	0
L452R	2548	20439	0	0	0	0	1	0	0	0	1	0	0	0	0	0
L452Q	1	231	0	0	0	0	0	0	0	0	0	0	0	0	0	0
Y453F	24	1555	0	0	0	1	0	0	0	0	0	0	0	0	0	0
L455F	20	170	0	0	0	1	0	0	0	0	2	3	1	0	0	0
F456L	0	11	0	0	1	0	0	0	0	1	0	3	0	0	2	0
K458N	2	31	0	0	0	0	0	0	1	0	0	1	0	0	0	0
S459F	2	285	2	0	0	0	0	0	1	0	0	0	0	0	2	0
S459Y	0	66	0	0	0	1	0	0	0	0	1	1	0	2	0	0
N460I	3	14	0	0	0	0	0	0	1	0	0	3	0	0	1	0
P463S	1	50	0	0	0	2	0	0	0	0	0	5	0	0	3	0
R466K	1	10	0	28	2	1	0	0	0	0	0	0	1	0	0	1
I468T	5	25	0	1	0	1	0	0	0	0	14	2	0	0	0	0
I468V	3	57	0	1	0	0	0	0	0	0	1	1	0	0	5	0
T470A	0	16	0	0	0	0	0	0	0	0	0	0	0	0	0	0
T470N	1	53	0	0	0	0	0	0	0	0	0	1	1	0	0	1
T470K	10	25	0	0	0	0	0	0	0	0	0	0	0	0	0	0
T470I	4	63	0	0	0	0	0	0	0	0	0	0	0	0	5	0
E471D	0	43	1	1	1	0	0	0	0	0	3	0	1	0	0	1
E471G	1	17	0	0	0	0	0	0	0	0	0	1	1	1	3	0
E471Q	4	81	0	0	0	0	0	0	0	0	0	0	0	0	0	0
I472V	0	18	0	0	2	0	0	0	0	0	6	1	0	0	0	0
I472L	0	11	0	0	0	2	0	0	1	0	1	1	1	1	1	0
Q474H	0	10	1	0	0	2	0	0	0	0	0	2	1	1	7	0
A475T	1	17	0	1	0	0	0	0	0	0	0	3	0	0	1	0
A475V	8	190	0	0	0	0	1	0	0	0	3	0	1	1	0	0
A475S	34	80	0	1	0	0	1	0	0	0	0	0	0	0	0	0
G476A	1	21	0	0	0	0	0	0	8	0	0	4	0	0	0	0
G476S	14	133	0	0	0	0	1	0	1	0	0	1	1	0	2	0
S477I	15	333	0	0	0	0	0	0	0	0	12	2	1	7	0	0
S477G	5	35	0	0	0	0	0	0	0	0	0	1	0	0	0	0
S477R	50	750	0	0	0	0	0	0	2	0	0	1	0	0	0	0
S477N	8656	36328	0	0	2	0	0	0	0	0	0	0	0	0	5	0
T478K	1264	5305	0	1	0	0	1	0	1	0	0	0	0	2	0	0
T478R	32	203	0	0	0	0	28	0	0	0	0	0	0	0	0	0
T478I	3	285	0	0	0	7	0	1	0	0	0	2	8	0	0	0
P479H	0	14	1	0	0	1	0	0	0	0	0	3	0	1	0	1
P479L	9	36	0	0	0	1	1	0	0	0	0	0	1	0	3	0
P479S	27	345	0	0	0	0	0	0	0	0	0	1	0	0	0	0
N481S	1	15	0	0	0	5	0	0	0	0	0	2	0	0	0	0
N481K	0	130	0	0	0	0	0	0	0	1	1	0	0	1	6	0
N481D	0	15	0	0	0	0	0	0	1	0	0	0	0	1	2	0
G482S	1	16	0	0	0	0	0	1	1	0	0	0	0	0	0	0
V483I	6	28	0	0	0	0	1	0	1	0	11	0	0	2	0	0
V483L	0	15	0	0	0	0	0	0	0	0	0	0	0	0	0	0
V483F	9	160	0	0	1	1	0	0	0	0	3	5	0	0	2	0
V483A	46	90	0	0	0	0	1	0	0	0	0	0	0	0	0	0
E484G	1	30	0	0	0	1	0	0	0	0	0	0	0	0	0	0
E484D	2	16	0	1	0	2	1	0	0	0	1	1	0	1	6	0
E484Q	26	264	0	0	0	0	0	0	0	0	6	0	0	0	0	0
E484K	655	12799	0	0	0	0	0	0	0	0	0	1	0	0	1	0
E484A	2	29	0	0	0	1	0	0	0	0	1	0	0	0	0	0
G485R	8	39	0	0	0	0	1	0	0	0	0	0	0	1	0	0
G485V	0	11	0	1	1	7	0	3	0	0	3	8	1	0	3	0
G485S	0	15	0	0	0	0	0	0	6	0	12	0	0	0	0	0
G485A	1	18	0	0	0	0	0	0	0	0	0	0	0	0	0	0
F486L	46	217	0	0	1	0	0	1	0	1	1	8	0	1	0	3
F490Y	0	20	0	0	0	0	0	0	0	0	0	0	0	0	0	1
F490S	28	506	0	0	0	0	0	1	0	0	13	0	0	0	0	0
F490V	1	13	0	0	0	0	0	0	0	0	1	2	1	2	3	0
F490L	4	98	0	1	1	4	0	0	9	0	18	4	1	1	1	0
Q493R	2	36	0	0	0	0	0	0	0	0	0	1	0	0	0	0
Q493K	2	37	0	0	0	0	0	0	0	0	0	2	0	0	0	0
Q493L	3	39	0	0	0	0	0	0	0	0	0	1	0	0	0	0
Q493H	4	23	1	0	1	2	0	0	0	0	1	2	0	0	0	0
S494P	244	2831	0	0	0	1	0	0	0	0	0	3	0	0	0	0
S494L	2	47	0	0	0	0	0	0	0	0	6	3	0	0	0	0
G496V	0	11	0	0	1	7	3	1	0	1	13	3	0	52	0	2
G496S	0	49	0	0	0	0	0	0	0	0	0	0	1	0	0	0
P499S	0	27	0	0	0	1	0	0	0	0	13	0	0	0	1	1
P499H	0	17	0	0	1	0	0	0	0	0	0	0	0	3	0	0
N501I	4	16	0	0	0	0	0	0	0	0	0	0	0	0	0	0
N501S	0	21	0	0	0	0	0	0	0	0	0	1	0	1	1	0
N501Y	2853	230101	0	0	0	0	0	0	0	0	0	0	0	0	0	0
N501T	677	2325	2	0	1	2	1	0	1	0	0	2	1	2	5	0
V503F	3	31	0	0	0	0	0	0	0	0	0	0	1	1	1	0
V503I	10	42	0	0	0	0	0	0	0	0	0	0	0	1	0	0
V503A	0	10	0	0	0	1	0	0	0	0	1	4	0	14	2	0
G504S	0	18	0	0	0	0	0	0	0	0	0	0	0	0	0	0
G504D	0	15	0	0	2	3	0	0	0	0	0	1	0	1	0	0
Y505W	0	19	0	0	0	0	0	0	0	0	0	0	0	0	0	0
Y505H	2	20	1	0	0	0	0	0	1	0	0	1	0	0	0	2
Q506K	0	16	1	0	1	0	0	0	1	0	1	4	0	1	1	1
P507S	2	10	0	0	2	1	0	2	0	0	0	3	0	0	0	0
P507A	0	22	0	0	0	0	0	0	0	0	0	0	0	0	2	0
Y508H	11	218	0	0	0	0	0	79	0	0	0	0	0	0	0	0
Y508C	0	50	0	0	0	0	0	0	0	0	0	1	0	0	0	0
V511I	0	10	0	0	0	0	0	0	0	0	0	1	0	0	0	0
L513F	2	19	0	0	0	6	0	0	0	0	1	0	0	0	4	0
S514F	0	77	0	0	0	0	0	0	0	0	0	0	0	0	0	0
E516Q	1	103	0	0	2	0	0	0	0	0	0	0	0	0	0	0
L517I	1	11	0	0	0	0	0	0	0	0	0	1	0	0	1	1
L517F	4	56	0	0	0	0	0	0	0	0	0	3	0	0	0	0
L518I	7	15	0	1	0	1	0	0	1	1	0	1	1	0	0	1
H519P	0	11	0	0	0	1	0	0	0	0	1	1	1	0	1	0
H519Y	0	13	0	0	0	0	0	0	0	0	0	2	0	0	0	0
A520T	1	10	0	0	0	2	0	1	0	0	9	0	0	0	1	0
A520V	0	40	0	0	2	0	0	0	0	0	0	3	1	0	0	0
A520S	383	2321	0	0	0	0	0	0	0	0	0	0	0	0	0	1
P521S	10	62	0	0	0	0	0	0	0	0	0	2	0	0	0	1
P521L	1	18	0	0	0	1	0	0	0	0	0	0	0	0	0	0
P521R	1	42	0	0	0	0	0	0	0	0	0	0	0	0	0	0
P521T	2	12	0	1	0	0	1	0	0	0	1	3	0	0	0	0
A522S	93	1482	0	0	0	0	0	1	0	0	0	3	0	0	17	0
A522V	61	425	0	1	0	6	0	0	15	0	24	2	0	0	6	0
A522P	15	92	0	0	0	0	0	0	0	0	0	1	0	0	0	0
T523N	0	15	0	0	0	0	1	1	0	0	0	0	0	1	0	0
T523I	0	11	0	0	0	0	0	0	0	0	0	0	0	0	0	0
K529M	0	12	0	0	0	0	0	0	0	0	1	0	1	1	5	0
K529E	2	19	0	0	0	0	0	0	0	0	0	1	0	0	0	0
K529R	0	74	0	0	0	3	0	0	2	0	0	2	3	36	0	1
K529N	2	24	0	0	0	0	0	0	0	0	1	0	0	0	0	0
N532Y	0	12	0	0	0	0	0	0	0	0	0	0	0	0	0	0
V534F	1	16	39	0	0	2	0	2	23	0	2	7	2	107	16	3
V534I	0	33	0	0	0	0	0	0	0	0	25	1	0	0	0	0
N536K	0	11	0	0	0	0	0	0	0	0	0	0	0	0	1	0
N536S	0	16	0	0	0	0	0	0	0	0	0	0	0	0	0	0
K537R	2	11	0	0	0	0	0	0	0	0	0	4	11	48	0	0
V539I	0	34	0	0	0	0	0	0	0	0	0	1	0	1	0	0
N540H	0	29	0	2	0	3	3	3	2	1	2	3	1	5	1	2
N540S	0	69	0	0	0	0	0	0	0	0	12	1	0	0	0	0
N540D	1	10	0	0	0	1	1	1	0	0	1	0	1	0	7	0
N540K	1	23	0	0	0	0	1	0	0	0	1	0	1	2	2	0
L546V	0	32	0	0	0	2	0	0	0	0	0	0	1	0	0	0
T547K	13	162	0	0	0	1	1	0	0	0	0	3	1	1	1	0
T547I	28	585	0	0	0	2	0	0	1	0	12	2	0	0	28	1
T549I	0	133	0	0	0	0	1	1	0	0	0	0	1	1	1	1
T549A	0	84	0	0	0	0	0	1	0	0	0	0	0	0	0	0
V551F	1	17	0	0	0	1	1	0	0	0	0	0	1	2	3	0
V551I	1	24	0	0	0	0	1	1	0	0	16	0	0	0	0	0
L552I	0	12	0	1	0	0	0	0	0	0	0	2	0	0	0	1
L552F	4	49	0	0	1	0	0	0	0	0	0	5	0	0	5	0
T553I	10	113	0	0	0	1	1	0	0	0	11	2	1	0	0	0
T553S	0	10	0	1	0	0	0	0	0	0	0	0	0	0	0	0
E554G	0	29	0	0	0	0	0	0	0	0	0	0	0	0	0	0
E554Q	3	73	0	0	0	0	0	0	0	0	0	1	0	0	0	0
E554D	20	180	0	0	0	0	1	0	1	0	9	1	1	0	1	0
E554V	2	17	0	0	0	0	0	0	0	0	0	0	0	0	0	0
N556D	0	16	0	0	0	0	1	0	0	0	1	0	0	0	0	1
N556K	0	54	0	0	0	0	0	0	0	0	0	0	0	0	0	0
N556Y	0	11	0	0	0	1	0	2	0	0	0	1	0	1	0	0
K558R	6	34	1	2	0	5	2	1	1	2	2	4	3	0	1	1
K558N	54	681	0	0	0	2	0	0	0	0	0	2	0	96	0	0
P561H	3	17	0	3	1	2	3	2	0	0	4	2	0	2	3	2
P561S	11	107	0	0	0	0	1	0	1	0	15	0	0	1	0	0
P561T	2	12	0	0	0	0	0	0	0	0	0	0	0	0	1	0
P561L	1	13	0	0	0	3	1	0	0	0	1	1	0	0	2	1
F565L	55	431	4	0	2	4	3	1	0	1	2	4	1	0	3	155
G566S	6	32	0	0	0	0	0	0	0	0	0	0	0	2	1	0
R567K	0	64	0	0	0	0	0	0	0	0	0	1	0	13	1	0
D568N	3	16	0	0	0	0	0	0	0	0	0	0	0	0	0	0
I569S	1	11	0	0	1	3	0	0	1	0	0	1	0	0	2	0
I569F	40	128	0	0	0	0	0	0	0	0	0	0	0	0	0	0
I569T	4	42	0	0	1	8	0	0	0	0	0	3	0	0	6	0
I569V	3	22	0	0	0	0	0	0	0	0	0	0	1	0	1	0
A570D	2521	223933	0	0	1	0	0	0	0	0	0	1	0	0	0	0
A570S	5	81	0	0	0	0	0	0	0	0	1	0	0	0	0	0
A570V	44	251	0	0	2	0	0	3	0	0	15	2	1	3	2	1
D571E	1	11	0	0	0	1	0	0	0	0	0	0	0	0	1	0
T572N	1	12	0	0	0	0	1	1	0	0	0	1	1	0	2	0
T572I	168	1709	0	0	1	5	0	0	0	0	13	9	0	1	13	0
T572A	1	19	0	0	0	0	0	0	0	0	0	0	0	0	0	0
T572S	2	13	0	0	0	0	0	0	0	0	0	0	0	0	1	1
T573I	18	242	0	0	0	606	0	0	0	0	6	3	0	0	0	0
D574Y	24	527	0	0	0	0	0	0	0	0	0	7	0	1	0	0
D574N	3	11	0	0	0	0	0	0	0	0	0	0	0	2	0	0
A575S	20	395	0	0	0	0	0	0	0	0	0	2	0	0	0	0
R577C	0	13	0	0	0	0	1	0	1	0	0	0	0	0	5	0
P579S	2	10	0	0	0	3	0	0	0	0	0	7	0	0	12	0
Q580R	0	10	0	0	0	1	1	0	0	0	0	0	0	1	1	1
Q580H	4	25	1	0	1	1	0	0	13	0	0	1	25	0	1	0
L582F	0	21	0	0	0	0	0	0	4	0	0	1	0	0	0	0
E583A	0	81	0	1	0	0	0	1	0	0	1	0	1	0	1	0
E583D	141	3997	0	0	0	2	1	1	0	0	2	16	1	0	1	0
E583Q	7	220	0	0	0	0	0	0	0	0	10	1	0	0	0	0
I584V	10	47	0	0	0	0	0	0	0	0	0	2	0	0	0	0
L585F	7	159	0	0	0	4	0	0	1	0	0	0	0	0	0	0
L585I	0	10	0	0	0	0	0	0	0	0	0	0	0	0	1	0
T588A	4	42	0	0	0	0	0	0	0	0	1	1	0	0	1	0
T588S	0	152	0	0	0	0	0	0	0	0	0	0	0	0	0	0
T588I	2	36	1	0	0	2	0	0	1	0	0	3	0	0	11	0
P589S	5	37	0	0	0	4	0	0	0	0	0	2	0	1	0	0
S591A	0	12	0	0	0	0	0	0	1	0	1	1	0	0	0	0
S591F	0	27	0	0	0	0	0	1	0	0	0	0	0	0	0	0
G594S	1	16	0	0	0	0	1	0	0	0	0	0	0	0	0	0
V595I	5	21	0	0	0	0	0	0	0	0	0	0	0	1	0	0
S596I	2	15	0	0	0	0	0	0	0	0	3	4	1	0	4	0
N603D	0	10	1	1	1	2	2	1	3	1	4	1	0	1	2	0
N603S	1	19	0	0	2	0	0	0	0	0	0	1	0	0	0	0
T604N	2	11	0	0	0	1	1	0	0	0	8	1	0	2	0	0
T604A	2	17	0	0	0	1	0	0	0	0	0	0	0	0	0	0
T604I	14	75	0	0	0	0	0	0	0	0	0	2	0	0	0	0
N606K	1	11	0	0	0	1	0	0	0	0	1	1	1	1	1	1
N606D	0	47	0	0	0	0	0	0	0	0	0	0	0	0	0	0
Q607K	1	11	1	0	0	0	0	1	1	0	0	1	0	0	0	0
Q607R	3	14	0	0	0	0	0	0	1	0	0	0	1	0	0	0
Q607H	11	77	0	0	1	1	2	0	0	0	1	0	1	1	1	1
V608F	1	10	0	0	0	2	1	0	0	1	1	1	17	0	0	0
V608I	0	47	0	0	0	2	0	0	0	0	1	0	0	1	0	0
L611F	1	37	0	0	1	0	0	0	0	0	0	0	0	0	0	0
Y612F	0	37	0	0	0	0	0	0	0	0	1	0	0	0	0	0
Q613H	10	1766	2	0	0	2	0	0	0	0	0	2	0	0	0	0
Q613E	1	10	0	0	0	0	0	0	0	0	0	0	0	0	0	0
Q613R	2	18	0	0	0	0	0	0	0	0	0	2	0	0	0	0
D614S	0	24	0	0	0	0	0	0	0	0	0	0	0	0	0	0
D614G	52715	839014	0	0	0	45	0	0	1	50	0	1	0	0	0	0
D614N	6	122	0	0	0	6	1	0	0	0	1	0	0	2	0	0
V615I	3	82	0	0	0	4	0	0	0	0	0	0	0	0	1	0
V615A	0	10	0	0	0	3	1	1	0	0	11	3	0	0	0	0
V615F	4	52	0	0	1	9	0	0	2	0	0	4	0	0	0	1
N616K	5	33	0	1	0	1	0	0	0	0	0	1	0	0	1	0
T618R	1	12	0	0	0	0	0	0	0	0	0	0	0	0	0	0
T618I	3	243	0	0	0	0	0	0	0	0	16	4	0	0	1	0
T618S	3	23	0	0	0	0	0	0	0	0	0	0	0	0	0	0
T618A	4	26	1	0	0	0	1	0	1	0	10	0	0	0	0	0
E619Q	1	29	0	0	0	0	0	0	0	0	0	3	0	0	0	0
E619K	9	31	0	0	0	0	0	0	16	0	0	0	0	0	0	0
E619D	1	23	1	0	0	1	0	0	0	0	1	1	0	1	1	0
P621L	1	11	0	0	0	3	0	0	0	0	1	4	0	1	9	0
P621S	5	102	0	0	2	0	1	0	0	0	0	6	0	0	9	0
P621H	1	10	0	2	0	0	3	3	1	1	2	1	4	4	4	4
V622I	18	215	0	1	0	0	0	0	0	0	0	0	0	1	0	0
V622F	45	2983	0	0	0	0	1	0	0	0	0	2	0	0	0	2
V622L	4	52	0	0	0	0	0	0	0	0	0	0	0	0	0	0
V622A	12	87	0	0	0	0	0	0	0	0	7	0	0	0	1	0
A623S	12	241	0	0	0	0	0	0	11	0	1	0	0	0	0	0
A623V	9	201	0	0	0	3	0	0	0	0	0	4	0	0	0	0
H625Y	1	64	0	0	0	0	0	0	0	0	0	0	0	1	5	1
H625R	1	21	0	0	0	0	0	0	0	0	0	1	0	0	0	0
A626S	22	1249	0	0	0	0	0	0	0	0	0	1	0	1	0	0
A626V	16	171	0	0	0	0	1	0	1	0	0	2	0	0	0	0
A626T	2	46	0	0	0	2	0	0	0	0	11	0	1	0	3	0
D627N	8	19	0	0	0	0	0	0	0	0	0	2	0	0	0	0
D627G	0	242	0	0	0	0	0	0	0	0	0	1	0	0	0	0
D627Y	0	17	0	0	0	1	0	0	0	0	0	2	0	0	0	0
D627A	3	11	0	0	0	0	0	0	0	0	0	0	0	0	0	1
D627H	7	91	0	0	0	0	0	0	0	0	0	0	0	0	0	0
Q628E	2	62	0	0	0	0	0	1	0	0	0	0	0	0	0	0
Q628K	0	40	0	0	0	2	1	0	0	0	0	1	0	3	1	1
L629F	0	14	0	1	0	1	0	0	1	0	2	0	0	0	0	0
P631S	32	320	2	1	1	3	3	3	0	0	4	6	2	4	7	1
P631L	1	25	0	7	1	5	2	4	5	1	1	6	1	6	5	4
T632I	1	39	0	0	0	2	1	0	0	0	0	0	0	0	10	1
T632N	185	254	0	0	0	3	0	1	1	0	0	4	1	0	1	0
V635I	2	35	0	0	0	0	1	2	1	0	0	2	0	0	11	0
T638A	14	29	0	0	0	0	0	1	1	0	0	0	0	0	2	0
T638I	8	90	0	0	0	0	0	0	0	0	0	2	0	0	0	0
G639S	6	399	0	0	0	0	0	0	0	0	0	3	0	0	9	0
G639V	0	15	1	0	1	1	0	0	1	0	2	7	0	1	4	1
S640P	0	20	0	0	0	0	0	0	0	0	0	1	0	0	0	0
S640Y	1	16	0	0	0	3	0	0	0	0	0	0	0	0	1	0
S640F	114	1479	0	0	9	0	0	0	0	0	0	1	0	35	7	0
N641S	6	66	0	0	0	0	0	0	17	0	0	0	0	0	0	0
N641Y	0	35	0	0	0	0	0	0	0	0	0	0	0	0	0	0
N641K	3	19	0	1	0	2	0	0	0	0	0	4	1	0	1	0
V642G	10	65	0	1	0	5	1	0	1	0	2	2	16	2	7	0
V642I	0	12	0	0	0	0	0	0	0	0	0	0	0	67	9	0
V642F	0	35	0	0	0	0	0	0	0	0	0	1	0	4	0	0
F643L	1	49	0	1	0	4	1	1	1	0	2	2	0	1	0	0
Q644H	0	12	0	0	0	0	0	0	0	0	2	0	1	0	0	0
R646H	4	34	0	0	0	0	0	0	0	0	0	0	0	0	3	2
R646L	0	20	0	0	1	0	0	0	0	0	2	3	1	0	2	2
A647S	16	312	0	0	0	0	0	0	0	0	0	9	0	0	1	1
A647V	8	68	0	0	0	0	0	0	0	0	0	0	0	1	1	0
I651V	1	15	0	0	0	0	0	0	0	0	0	0	0	0	0	0
A653S	1	19	2	1	1	3	1	4	3	0	3	13	6	3	8	2
A653V	55	942	0	0	2	4	2	0	9	0	2	4	0	0	0	0
E654Z	0	15	0	0	0	0	0	0	0	0	0	0	0	0	0	0
E654D	0	34	0	0	0	1	0	1	0	0	1	3	0	0	2	0
E654V	10	40	0	0	0	0	0	0	0	0	0	0	0	0	0	0
E654Q	31	543	0	0	0	0	0	0	0	0	0	0	0	0	0	0
E654A	1	24	0	0	0	1	0	0	0	0	0	0	0	0	0	0
E654K	20	148	0	0	0	0	0	0	0	0	0	2	0	0	1	0
H655R	0	15	0	1	0	0	0	0	0	0	0	1	0	0	0	0
H655Y	98	3361	0	0	0	10	0	0	0	0	0	12	0	0	0	0
V656I	0	12	0	0	0	0	0	1	0	0	0	0	1	0	0	0
N657K	7	39	0	0	0	2	0	0	1	0	1	1	1	0	0	0
N657D	2	28	2	1	0	3	2	0	5	0	0	4	1	2	3	0
N658K	3	112	0	1	2	4	1	0	1	0	0	2	0	0	1	1
N658Y	2	16	0	0	0	0	0	0	0	0	1	0	0	0	0	0
N658T	0	24	0	0	1	1	1	0	1	0	1	1	0	0	0	1
N658D	3	74	0	0	2	5	1	0	0	0	2	0	0	0	1	1
S659L	3	115	0	0	1	0	0	0	0	0	1	0	0	0	10	1
Y660F	14	186	0	0	0	0	0	0	0	0	0	0	0	0	0	0
Y660H	0	10	33	36	9	48	64	0	5	0	25	26	88	0	37	0
E661D	5	79	0	0	0	1	1	0	0	96	0	1	1	1	0	0
I666V	2	22	0	0	1	0	0	0	0	0	0	0	0	0	0	0
A668S	2	72	1	1	0	0	0	0	0	0	0	0	0	0	1	0
A668V	1	15	0	0	0	0	0	0	0	0	0	1	0	0	1	0
I670M	6	40	0	0	0	0	0	0	0	0	0	2	0	1	0	1
I670V	3	98	1	0	1	0	0	0	0	0	0	2	1	47	1	0
I670L	0	18	0	0	0	1	0	1	0	0	3	0	0	0	1	0
A672V	32	524	0	0	0	0	0	0	0	0	5	0	0	0	1	0
S673T	2	1134	0	0	0	1	0	0	0	0	0	3	0	0	0	0
S673G	0	58	0	0	0	0	0	0	0	0	0	3	0	0	0	1
S673R	0	10	0	0	0	0	2	1	1	0	0	1	0	3	3	0
S673I	2	10	0	0	0	1	0	0	0	0	0	2	0	1	0	0
Y674F	22	108	0	0	0	0	0	0	0	0	0	0	0	0	0	0
Q675L	0	18	0	0	0	0	0	0	0	0	0	0	0	0	0	0
Q675R	50	1506	0	0	0	0	0	0	0	0	0	0	0	0	0	0
Q675K	3	21	0	0	0	0	0	0	0	1	1	1	1	0	0	0
Q675H	252	6345	1	0	0	2	0	1	0	0	0	3	1	1	0	0
T676I	16	277	0	0	1	0	0	0	0	0	0	2	0	0	1	0
T676S	1	16	0	0	1	0	0	0	0	0	0	0	0	0	0	0
T676A	1	30	0	0	0	0	0	0	0	0	0	0	0	0	0	0
Q677Y	2	13	0	0	0	0	0	0	0	0	0	0	0	0	0	0
Q677K	0	12	1	0	0	0	0	0	0	0	0	0	0	0	0	0
Q677P	768	2734	0	0	0	0	0	0	0	0	1	0	0	0	0	0
Q677L	0	10	0	0	0	1	0	0	0	0	0	0	0	0	0	0
Q677R	40	218	0	0	0	0	0	0	1	0	0	0	0	0	1	0
Q677H	2320	13123	0	0	0	1	0	0	0	0	0	1	0	3	36	0
T678P	0	19	0	0	0	0	0	0	0	0	0	0	0	0	0	0
T678I	29	461	0	0	0	0	1	0	0	0	7	0	1	0	2	0
T678A	2	10	0	2	0	1	2	0	1	0	0	2	0	1	1	0
N679K	166	1368	0	0	0	1	0	0	0	0	0	0	1	0	1	0
N679Y	1	10	0	0	0	1	0	0	0	0	0	0	0	1	0	1
N679T	4	16	0	0	1	2	0	1	0	0	1	2	0	0	2	0
N679D	0	27	1	3	0	0	2	0	3	0	1	0	0	0	3	1
N679S	9	56	0	0	0	1	0	0	0	0	0	3	0	0	8	0
S680T	0	13	0	0	0	0	0	0	0	0	0	0	0	0	0	0
S680F	3	209	0	0	0	0	0	0	0	0	1	1	0	1	0	0
S680P	0	10	0	1	1	0	0	1	1	0	2	2	0	0	0	1
P681R	183	1689	0	0	0	0	0	0	0	0	0	0	0	0	0	0
P681H	5420	239681	0	0	0	0	0	0	1	0	1	0	0	19	0	0
P681S	2	57	0	0	0	5	0	0	0	0	0	2	0	0	0	0
P681L	78	294	0	0	1	8	0	0	0	0	0	1	1	0	0	0
R682Q	4	10	0	0	0	1	0	0	0	0	1	0	1	2	2	2
R682W	3	14	0	0	0	3	1	0	1	0	5	5	0	0	3	0
R683W	3	35	1	0	2	1	0	0	0	0	8	4	0	6	11	76
R683L	0	24	0	0	1	2	0	1	19	0	0	6	1	0	0	0
R683Q	1	18	0	0	0	1	0	0	0	0	21	0	0	0	1	0
A684V	31	450	0	0	0	1	0	0	0	0	0	4	0	0	1	0
A684T	3	44	0	1	1	1	3	1	0	0	0	1	1	2	0	0
A684S	2	46	0	0	0	0	0	0	14	0	0	0	0	1	0	0
V687I	10	139	0	1	0	0	0	0	0	0	0	0	0	0	3	1
V687L	9	337	0	0	1	1	0	0	0	0	1	0	0	0	0	0
A688S	8	251	0	0	0	0	0	0	0	0	0	1	0	0	0	0
A688V	124	2551	0	0	2	2	0	0	0	0	17	4	0	0	4	0
A688T	1	165	0	0	0	0	0	0	0	0	0	1	0	0	1	0
S689R	2	120	0	0	0	0	0	1	0	0	0	0	1	1	0	0
S689I	31	376	0	0	0	0	1	0	1	0	1	0	0	3	2	0
Q690H	8	70	0	0	0	0	1	0	0	1	3	2	0	0	1	0
Q690L	0	13	0	0	0	0	0	0	0	0	0	2	0	0	0	0
Q690R	6	162	1	0	1	0	2	0	1	0	0	0	1	0	0	0
S691A	0	60	0	0	0	0	0	1	0	0	1	0	0	0	0	0
S691F	18	202	2	0	0	0	0	0	1	0	0	1	0	0	3	0
S691P	2	32	0	0	0	0	0	0	0	0	0	0	0	1	0	0
I692F	0	11	0	0	0	0	0	0	0	0	0	0	0	0	0	0
I692V	0	18	0	0	0	0	0	0	0	0	1	1	1	0	1	1
A694V	12	122	0	0	0	4	0	0	0	0	0	25	0	1	0	0
A694S	2	20	0	0	0	0	0	1	0	0	0	0	0	0	1	0
M697I	0	19	1	0	0	0	0	0	11	0	4	2	1	0	1	0
S698A	0	17	0	0	0	0	0	0	0	0	2	1	1	0	0	0
S698L	115	432	0	0	0	2	0	0	0	0	0	2	0	0	3	0
L699I	0	27	0	0	0	0	0	0	0	0	2	0	1	0	0	1
A701T	19	30	0	0	0	0	2	0	0	0	0	0	0	0	0	1
A701V	151	9129	2	0	6	3	0	0	1	0	8	2	0	1	55	0
A701S	2	84	0	0	0	0	232	0	1	0	0	3	0	0	0	0
E702K	0	14	0	0	3	0	0	1	0	0	0	0	1	0	7	0
E702D	1	61	0	0	0	1	0	1	0	0	1	0	0	0	1	1
E702Q	5	56	0	0	0	0	0	0	0	0	0	0	0	0	0	0
E702V	2	14	0	0	0	0	0	0	0	0	1	0	0	3	0	0
N703S	4	24	0	0	0	2	0	0	0	0	1	9	0	0	0	0
N703D	5	10	2	0	0	1	2	0	0	0	0	0	0	1	0	1
N703T	0	50	1	0	0	0	0	0	0	0	1	2	0	1	1	0
S704L	29	683	0	0	0	2	0	0	0	0	0	1	0	1	8	0
S704A	0	16	0	0	0	0	1	0	0	0	0	0	0	0	0	0
S704P	1	15	0	0	0	0	0	0	1	0	0	0	0	0	3	0
V705L	4	55	0	0	0	0	0	0	0	0	0	0	0	0	0	0
V705F	2	33	0	0	0	0	0	0	0	0	0	0	0	0	11	0
A706S	4	72	0	0	0	0	1	1	0	0	1	1	0	0	8	0
A706V	11	802	0	0	0	6	0	0	0	0	0	0	0	0	4	0
S708F	1	48	0	0	0	0	0	0	0	0	0	0	0	0	0	1
N709K	1	11	0	0	0	0	0	0	0	0	0	2	0	0	1	0
N710V	0	10	0	0	0	0	0	0	0	0	0	0	0	0	0	0
N710H	0	10	0	0	0	0	0	0	0	0	1	0	1	0	0	0
N710S	1	33	0	0	0	0	0	0	0	0	0	0	0	0	0	0
N710D	0	46	54	0	0	0	0	0	0	0	0	1	0	0	4	0
S711F	0	20	0	0	0	0	0	0	0	0	0	0	0	0	0	0
I712V	9	45	0	0	0	0	0	1	0	0	0	0	0	0	0	0
A713V	0	12	0	0	0	2	0	0	0	0	0	0	0	2	0	0
I714V	0	16	0	0	0	0	0	0	0	0	1	0	0	0	5	0
T716I	2584	225383	0	0	0	1	0	0	0	0	0	2	0	0	6	0
T716V	0	43	0	0	0	0	0	0	0	0	0	0	0	0	0	0
N717S	7	69	0	0	0	0	0	0	0	0	0	0	0	0	0	0
N717T	0	10	0	0	0	1	1	0	0	0	1	1	1	0	1	0
T719S	0	10	0	0	0	0	0	0	0	0	0	0	0	0	0	0
T719I	18	231	1	1	0	0	0	0	0	0	0	5	0	0	6	0
I720V	2	127	0	0	0	0	0	0	1	0	0	0	0	0	0	0
S721R	0	55	2	0	2	0	0	0	0	0	1	2	1	1	0	0
S721G	0	10	0	0	0	0	0	0	0	0	0	2	0	0	0	0
V722I	0	63	0	0	5	0	0	0	0	0	0	1	0	1	0	0
T723I	8	1038	0	0	0	5	0	0	0	0	0	0	0	0	0	0
T723P	0	45	0	0	0	0	0	0	1	0	0	0	1	0	0	0
T724A	3	26	0	0	0	0	0	1	0	0	1	1	1	0	0	0
T724I	1	19	0	1	0	3	0	0	0	0	13	1	0	0	0	0
I726V	0	16	0	0	0	0	0	0	0	0	0	2	0	0	0	0
I726T	2	18	0	0	0	0	0	0	0	0	0	2	0	1	0	0
P728S	1	11	0	1	0	0	0	0	0	0	13	0	0	1	0	0
P728L	2	17	0	0	1	2	0	0	15	0	0	2	0	0	0	0
M731I	29	351	0	0	2	0	0	0	0	0	12	12	0	0	5	1
T732S	256	630	0	0	0	0	0	0	0	0	0	1	0	0	0	0
T732A	1701	7028	0	0	0	0	0	0	1	0	0	0	0	0	1	1
T732I	4	389	0	0	0	6	0	0	1	0	0	2	0	0	3	1
S735A	1	40	0	0	0	0	0	0	0	0	2	1	0	0	0	0
S735L	7	55	0	0	0	10	0	0	1	0	10	1	21	0	0	0
V736I	1	33	0	0	0	1	0	0	0	0	0	0	0	0	1	0
D737Y	2	10	0	1	1	0	1	0	0	0	0	2	0	0	2	0
T739A	0	33	0	0	1	0	0	0	0	0	0	0	0	0	0	1
T739I	0	33	0	1	0	0	0	0	0	0	0	0	0	0	2	0
M740V	1	225	0	0	2	0	0	0	0	0	9	1	0	0	0	0
M740L	1	86	0	0	1	2	0	0	1	0	1	3	0	1	0	1
M740I	10	71	0	0	0	1	0	0	0	0	1	2	0	0	6	1
G744S	1	20	0	0	0	1	0	0	0	0	1	0	0	1	0	0
D745G	2	52	0	0	0	0	0	0	0	0	0	0	0	0	0	0
D745E	0	11	0	0	0	4	2	1	1	0	19	2	4	1	1	0
T747I	65	406	0	0	0	0	2	0	0	0	0	0	1	0	0	0
T747S	1	11	0	0	0	0	0	1	0	0	0	0	0	0	1	0
T747A	3	13	0	0	0	0	2	0	0	0	1	0	0	0	0	0
T747N	0	47	0	1	0	0	0	0	0	0	0	1	0	0	0	0
E748Q	2	58	0	0	0	0	0	0	0	0	0	0	0	0	0	0
S750N	0	27	0	0	0	0	0	0	1	0	0	1	0	0	0	0
N751Y	1	65	0	0	0	0	0	0	0	0	0	0	0	0	0	0
N751S	0	12	45	0	0	0	0	0	0	0	0	0	0	0	0	0
N751D	3	12	0	0	0	2	0	1	2	0	1	2	0	0	7	0
N751K	3	23	0	0	0	0	0	1	0	0	0	1	0	0	0	0
L752V	0	10	0	0	0	0	0	0	0	0	0	0	0	0	0	0
L752F	3	64	0	0	1	0	0	0	0	0	0	3	0	0	4	0
L752I	0	10	0	0	1	0	0	0	1	0	1	1	2	1	0	1
L754F	2	35	0	0	0	0	0	0	0	1	0	0	0	0	2	0
S758I	0	10	0	1	0	2	0	1	0	0	1	1	0	0	0	0
T761I	1	73	1	0	5	15	0	0	3	0	20	20	0	0	27	0
T761R	2	41	0	0	0	0	0	0	0	1	0	0	0	0	0	0
Q762H	0	14	0	0	0	0	0	1	0	0	3	2	1	1	0	0
R765H	5	108	0	0	1	1	0	0	0	0	0	0	13	0	0	1
R765C	3	155	0	0	2	4	0	0	0	0	0	9	54	0	46	0
R765L	11	151	0	0	0	0	1	1	22	0	0	0	0	0	0	1
L767Q	0	10	0	0	0	0	0	0	0	0	0	0	0	0	0	0
T768A	1	57	0	0	1	1	0	0	0	0	0	0	0	0	0	0
G769R	5	85	0	0	3	0	0	0	0	0	2	0	0	0	0	0
G769V	186	2264	0	0	0	0	0	0	0	0	0	6	1	1	0	0
G769A	3	33	0	0	0	0	0	0	0	0	0	5	0	0	0	0
I770V	1	40	0	0	0	0	0	0	0	0	0	0	0	0	0	0
A771S	41	451	0	0	0	0	0	0	1	0	0	1	1	1	1	0
A771V	1	26	0	0	0	0	1	0	0	0	15	4	0	0	8	0
A771D	0	11	0	0	2	0	0	0	0	0	0	0	0	0	0	0
V772F	0	21	0	0	0	0	168	0	0	0	0	0	0	0	0	0
V772A	0	21	0	0	0	7	0	0	0	0	0	2	0	0	1	0
V772G	0	17	3	1	0	1	0	0	0	0	3	2	1	1	3	0
V772I	15	4769	0	0	0	0	0	0	1	0	1	0	0	0	0	0
K776R	2	16	0	1	0	0	1	2	4	0	2	6	0	1	0	0
T778I	68	263	0	0	2	3	0	0	23	0	0	1	0	1	1	0
T778N	0	10	0	0	0	2	4	2	19	1	2	4	4	1	5	2
T778A	0	11	0	0	0	0	0	0	1	0	0	0	0	0	0	0
Q779L	1	54	0	0	0	0	0	0	0	0	0	0	0	0	0	0
Q779E	4	61	0	0	0	0	0	0	0	0	0	1	0	0	0	0
Q779H	5	50	0	0	0	2	0	0	0	0	1	1	0	0	0	0
Q779R	13	116	0	0	0	1	1	0	0	0	1	1	0	0	1	0
Q779K	4	290	0	1	0	0	0	0	1	0	1	3	1	2	1	0
E780G	0	10	0	0	0	0	0	1	0	0	0	1	0	0	0	0
E780Z	0	39	0	0	0	0	0	0	0	0	0	0	0	0	0	0
E780A	3	12	0	0	0	1	0	0	0	0	0	0	0	0	1	0
E780V	0	16	0	0	0	0	0	0	0	0	0	0	0	0	0	0
E780Q	433	1764	0	0	0	0	0	0	0	0	0	3	0	0	0	0
E780K	0	18	0	0	0	0	0	0	0	0	0	0	0	0	0	0
E780D	5	20	0	1	0	2	1	0	0	0	1	1	0	1	1	0
V781F	0	11	0	1	0	1	0	0	0	0	1	0	0	37	16	0
A783S	3	87	0	0	0	0	0	0	0	0	1	0	0	0	0	0
A783T	1	10	1	0	0	1	1	1	0	0	10	2	0	0	1	0
A783V	9	60	2	0	1	0	0	2	1	0	11	4	0	2	15	0
Q784L	1	41	0	0	0	0	0	0	0	0	0	0	0	1	0	0
V785I	2	41	0	0	0	0	0	0	0	0	1	0	0	0	0	1
V785A	0	15	0	0	0	1	0	0	0	0	5	1	0	0	0	0
V785L	0	69	0	0	0	0	0	0	0	0	0	1	0	0	0	0
K786N	3	16	0	0	0	0	1	1	1	0	3	2	2	1	1	0
K786R	14	41	1	1	0	1	1	2	1	0	1	5	1	5	5	0
Q787H	1	33	0	0	0	1	0	0	1	0	2	3	0	2	0	0
Q787R	1	65	1	1	0	3	0	0	4	0	1	1	0	0	2	0
Q787K	0	75	0	0	0	0	0	0	0	0	0	1	0	0	1	0
K790N	1	15	0	0	0	2	0	1	1	1	0	0	0	2	1	0
K790I	2	11	0	0	0	0	0	0	0	0	0	1	0	0	0	0
T791P	0	25	0	1	0	1	0	1	0	2	3	3	5	0	3	2
T791K	6	34	0	0	0	1	0	0	0	0	0	2	1	0	1	0
T791I	26	348	0	0	0	40	0	0	1	0	9	0	0	0	2	0
T791H	0	10	0	0	0	0	0	0	0	0	0	0	0	0	0	0
P792L	0	13	0	0	0	1	1	0	0	0	0	3	0	0	1	0
P792R	0	12	0	0	0	0	0	0	0	0	0	0	0	0	0	0
P792T	0	91	0	0	0	5	2	0	0	0	1	0	1	2	2	1
P792H	0	11	0	0	0	0	0	0	0	0	0	0	0	0	0	0
P793L	1	34	0	0	0	3	0	0	0	0	0	0	0	0	0	0
P793S	0	165	0	0	0	0	0	0	0	0	20	1	0	0	0	0
P793Q	0	11	0	0	0	0	0	0	0	0	2	2	1	1	0	1
I794T	1	23	0	0	0	0	0	0	0	0	0	0	0	0	0	0
I794V	2	17	0	0	0	2	0	0	0	0	13	1	1	0	0	1
I794L	0	181	0	0	0	1	0	1	0	0	0	0	0	0	1	1
K795R	0	20	0	0	0	0	0	0	0	0	0	4	1	0	0	0
K795N	0	22	0	0	0	3	0	0	0	0	1	6	2	0	3	0
D796H	6	357	0	0	0	0	0	0	0	0	0	0	0	0	0	0
D796N	3	29	0	0	0	0	0	0	1	0	0	1	0	1	0	0
D796Y	27	772	0	0	0	0	1	0	0	1	0	3	0	2	0	1
D796G	10	89	0	0	0	0	0	0	0	0	0	0	1	0	2	0
F797C	2	12	1	1	0	3	2	0	0	0	0	1	0	1	0	0
F797L	0	32	2	3	4	11	5	3	3	2	6	19	3	4	6	4
G798S	3	55	0	0	0	0	0	0	0	0	0	0	0	1	0	0
S803L	1	12	0	1	0	6	0	1	1	1	2	2	0	21	3	0
I805M	4	57	0	0	0	0	0	0	0	0	9	0	0	0	0	0
I805L	0	17	0	0	0	2	0	0	1	0	2	2	0	38	2	1
I805V	4	119	0	0	0	1	0	0	0	0	0	2	0	0	0	1
P807T	0	23	0	0	0	0	0	0	0	0	3	1	2	1	1	0
P807S	1	30	0	0	0	2	0	0	0	0	0	2	0	0	0	0
P807L	2	95	0	0	0	2	0	0	0	0	0	1	0	0	0	0
D808N	4	58	0	0	0	3	0	0	0	0	14	1	0	0	0	1
D808H	6	21	0	0	0	0	0	0	0	0	0	1	0	0	0	0
D808G	9	50	0	0	0	0	0	0	0	0	0	0	0	0	0	0
D808E	2	33	0	0	0	0	0	0	0	0	2	0	0	0	0	0
P809L	16	233	0	0	0	1	0	0	0	0	0	0	0	0	0	0
P809S	71	825	0	0	0	0	0	0	0	0	17	0	0	0	0	0
P809R	2	15	0	0	0	0	0	0	0	0	0	0	0	0	0	0
P809T	1	20	0	0	0	0	0	0	0	0	1	0	0	1	0	0
S810L	2	141	0	0	0	0	0	0	0	0	0	0	0	0	0	0
P812L	213	1255	0	1	0	0	0	0	0	0	0	1	0	0	2	1
P812S	39	1340	0	0	0	3	0	0	0	0	0	13	1	0	0	0
P812Q	3	23	0	0	0	0	1	0	1	0	0	0	0	1	1	0
P812R	2	11	0	0	0	0	0	0	0	0	0	0	0	0	0	0
S813N	5	137	0	0	0	1	0	0	13	0	0	0	0	2	1	1
S813G	2	12	0	0	0	4	184	0	0	0	1	0	0	0	0	0
S813I	19	524	0	0	0	1	0	0	0	0	0	1	0	1	11	0
K814T	1	28	1	1	0	0	2	0	0	0	3	0	2	2	3	0
K814R	1	18	0	0	0	0	0	0	1	0	0	1	0	0	0	0
K814E	1	13	0	1	0	0	1	0	0	0	0	2	0	1	0	0
R815K	0	33	0	0	0	0	0	0	0	0	0	2	0	1	0	0
F817L	2	15	0	0	0	0	0	0	0	0	1	2	0	0	1	1
I818V	17	469	0	0	0	0	0	0	0	0	0	1	0	0	0	0
D820N	0	30	0	0	0	2	0	0	0	0	5	0	0	0	0	0
D820E	0	11	0	0	0	0	1	1	0	0	0	0	1	0	0	0
L821V	0	35	0	0	0	0	0	0	0	0	0	0	0	0	0	0
L822F	36	680	0	0	0	0	0	0	0	0	4	2	0	0	1	0
K825R	1	11	0	0	0	1	0	0	0	0	0	0	0	0	0	0
V826L	7	75	0	0	1	0	0	0	0	0	0	0	0	0	1	0
V826G	0	16	0	0	0	2	0	2	0	0	3	1	0	2	13	0
V826M	1	25	0	0	0	0	0	0	0	0	0	0	0	2	3	0
T827A	1	10	1	0	0	0	0	2	0	0	1	3	0	0	1	0
T827I	2	81	0	0	0	0	0	0	0	0	0	0	0	3	0	0
T827S	3	14	0	0	0	0	0	0	0	0	0	0	0	0	0	0
L828F	0	15	0	0	0	0	0	0	0	0	0	1	0	0	0	0
A829V	2	17	0	0	0	0	0	0	0	0	5	1	0	0	0	1
A829T	11	213	0	0	0	3	1	0	0	0	1	0	0	1	0	0
A829S	0	25	0	0	0	0	0	0	0	0	0	0	0	1	0	0
D830G	1	35	0	0	0	0	0	0	8	0	4	0	0	0	0	0
D830Y	1	15	0	0	0	0	0	1	0	0	0	1	0	0	0	1
D830N	0	21	0	0	0	0	0	0	1	0	0	2	2	0	0	0
A831V	13	500	0	1	4	0	0	2	1	0	0	1	0	0	1	0
A831S	2	26	0	0	0	0	0	0	1	0	0	2	0	0	5	0
G832S	1	27	0	0	3	0	1	0	0	0	0	1	0	1	0	0
F833L	0	11	0	0	0	0	0	0	11	0	0	3	1	0	0	0
I834S	0	17	0	0	0	0	0	0	0	0	0	0	1	74	1	0
I834T	4	205	0	0	0	0	0	0	0	0	0	0	0	0	0	0
I834F	5	24	0	0	0	0	0	0	0	0	0	0	0	0	0	0
I834V	5	65	0	0	0	0	0	0	0	0	0	1	0	0	0	0
K835R	0	139	0	0	0	0	1	0	0	0	0	1	0	0	5	0
Q836L	5	28	0	0	0	0	0	0	0	0	0	1	0	0	0	0
Q836K	5	61	0	0	0	0	1	0	0	0	0	2	1	0	1	0
Q836H	3	62	1	0	0	2	1	1	1	0	2	1	1	1	2	1
Q836R	2	58	0	0	0	0	0	1	0	0	1	4	0	0	0	0
Y837H	1	77	0	0	0	0	0	0	0	0	0	1	0	0	4	0
G838D	10	19	0	0	2	1	0	0	0	0	8	0	0	51	0	0
G838S	1	24	0	0	0	0	0	0	0	0	1	0	0	0	0	0
D839A	0	12	0	0	0	1	0	0	0	0	0	0	0	0	0	0
D839Y	25	601	0	0	0	0	0	0	1	0	0	1	0	0	1	0
D839V	1	18	0	0	0	0	0	0	0	0	0	1	0	0	0	0
D839N	1	13	0	0	0	0	0	1	0	0	0	0	0	0	0	0
D839G	1	25	0	0	0	0	0	0	1	0	0	0	4	1	0	0
L841R	0	90	0	0	2	0	0	1	0	0	0	0	0	0	0	0
L841F	0	21	0	35	1	0	0	160	8	0	5	2	0	2	7	0
G842V	3	176	0	0	0	0	0	1	1	1	1	4	3	2	0	1
G842S	1	119	0	0	0	0	0	0	1	0	4	0	0	0	0	0
G842D	5	43	0	0	0	7	0	1	0	0	9	1	0	0	6	0
D843N	0	82	0	0	0	0	0	0	0	0	0	0	0	0	0	0
D843G	0	17	0	0	0	0	0	1	1	0	1	0	0	0	0	0
I844V	1	95	0	0	0	3	0	0	0	0	0	0	0	0	0	0
A845T	3	21	3	0	0	0	2	2	0	0	0	1	0	2	3	0
A845S	171	2091	0	0	0	0	0	0	14	0	0	3	0	4	6	0
A845V	14	239	1	1	0	2	1	1	0	1	1	2	1	0	3	3
A845D	60	73	0	0	0	0	0	0	0	0	0	2	0	0	0	0
A846T	2	12	0	0	0	1	1	1	0	0	0	0	0	0	0	0
A846V	26	542	0	0	0	0	1	0	0	0	0	4	0	0	0	0
A846G	5	31	0	0	0	0	0	0	0	0	0	0	0	0	0	0
A846S	3	253	0	0	2	0	0	0	0	0	0	2	0	0	0	0
R847T	13	55	0	0	0	0	0	0	0	0	0	1	0	0	0	0
R847K	5	207	0	0	0	0	0	0	0	0	0	0	0	0	1	0
R847I	1	12	0	1	0	1	0	0	0	0	0	2	1	1	1	1
D848G	0	11	0	0	0	0	0	0	0	0	0	0	0	0	0	0
L849F	2	73	0	0	0	4	0	0	2	0	8	0	0	0	3	0
L849P	0	13	0	0	0	0	0	0	0	0	0	0	2	0	5	1
I850V	0	10	0	0	0	0	0	0	0	0	0	0	0	0	0	0
I850T	0	23	0	43	0	1	0	0	0	0	0	0	0	0	11	0
I850F	0	18	0	0	0	0	0	0	0	0	0	0	0	0	0	0
A852G	0	16	0	0	0	0	0	0	0	0	8	0	0	0	0	0
A852S	5	138	0	0	0	0	0	0	0	0	0	0	0	0	0	0
A852T	0	21	0	0	0	0	1	0	0	0	1	3	0	0	2	3
A852V	1	53	0	0	0	0	0	1	0	0	0	2	0	0	2	0
K854N	17	197	0	0	0	0	1	1	0	0	1	0	0	0	0	0
F855S	2	20	0	0	0	0	0	0	0	0	0	0	0	0	0	0
F855L	0	14	0	0	1	7	3	1	2	0	0	1	0	0	5	2
N856S	12	136	0	0	0	5	0	0	0	0	0	0	0	0	0	0
L858F	3	73	0	0	0	0	0	0	0	0	1	1	0	0	7	0
T859N	61	1184	0	0	0	3	0	0	0	0	0	0	1	1	2	0
T859I	199	1369	0	0	0	1	0	0	11	0	0	2	0	1	15	0
V860F	0	19	0	2	1	0	0	0	16	0	7	1	1	75	8	0
V860I	0	29	0	1	0	0	1	0	0	0	0	0	0	0	9	0
V860L	0	40	0	0	0	0	0	0	0	0	0	0	0	0	0	0
P862S	0	34	0	0	0	3	2	1	2	0	2	0	1	0	1	0
P863S	2	12	0	0	0	0	0	0	0	0	0	0	0	0	0	0
P863H	0	14	0	0	1	4	0	0	1	0	2	1	0	1	3	0
L865F	0	14	0	0	0	0	0	0	0	0	2	1	0	0	0	1
D867G	3	39	0	0	0	0	1	0	0	0	0	0	1	0	1	0
D867Y	2	12	0	0	0	0	0	0	0	0	0	1	0	0	0	0
E868G	1	19	1	0	1	1	0	0	1	0	6	2	2	0	2	0
M869I	0	38	0	0	2	3	0	1	0	1	2	11	1	1	10	0
I870S	0	12	0	0	0	1	1	0	0	0	2	4	78	3	3	0
I870V	9	187	0	1	0	0	0	0	0	0	5	0	0	0	0	0
I870T	0	23	1	0	0	2	0	0	1	0	1	1	0	0	1	0
A871V	54	226	0	0	0	5	0	0	0	0	12	4	0	0	13	0
A871S	11	171	0	0	0	0	0	0	0	0	0	2	0	0	5	0
Q872L	0	10	0	0	0	0	0	0	0	0	0	0	0	0	0	0
T874I	2	25	0	0	0	0	0	0	0	0	7	0	0	0	6	0
S875F	2	14	0	0	0	0	0	0	0	0	3	1	0	0	0	0
S875A	1	30	0	1	0	0	0	0	0	0	0	0	0	0	0	0
A879T	11	121	1	0	0	2	1	0	0	0	0	1	0	1	0	0
A879S	74	1172	0	0	0	3	0	0	0	0	0	7	0	31	0	0
A879V	11	342	0	1	1	9	1	1	0	0	0	4	3	1	31	2
T883I	5	62	0	0	0	2	0	162	0	0	6	2	4	0	6	0
S884F	13	188	1	0	3	0	0	0	0	0	11	0	0	0	6	0
S884A	1	54	0	0	0	1	0	0	0	0	0	0	0	0	0	0
F888L	29	894	2	1	0	9	1	3	2	0	4	8	1	2	1	2
A890S	0	12	0	0	0	2	0	0	0	0	1	0	0	0	0	0
A890V	1	25	0	1	1	0	1	0	0	0	15	0	0	0	1	0
A890T	2	24	0	0	0	0	0	1	0	0	14	0	2	1	1	0
A892V	8	367	2	0	1	6	0	0	1	0	0	5	0	0	2	0
A892S	14	262	0	0	0	0	0	0	1	0	0	1	0	0	1	0
A893V	4	94	0	0	0	0	0	0	0	0	0	4	0	0	0	0
A893S	7	33	0	0	0	1	1	0	0	0	0	4	0	0	0	0
I896T	0	16	0	0	0	2	0	0	0	0	0	1	0	0	0	0
I896V	5	13	0	0	0	0	0	0	0	0	0	2	0	0	0	1
A899S	21	371	0	0	0	2	0	0	0	0	2	0	0	0	0	1
A899V	3	11	0	0	1	0	0	0	0	0	0	0	1	0	0	0
M900I	15	54	0	1	2	4	0	0	0	0	9	0	0	93	0	1
M902I	0	10	0	1	0	5	1	0	0	1	1	0	1	1	2	1
A903S	4	32	0	0	0	1	0	1	0	0	0	1	1	1	0	1
Y904H	0	20	0	0	0	1	0	0	0	0	0	3	0	0	0	0
I909V	3	157	0	0	0	0	0	0	0	0	0	0	0	0	0	0
V911I	3	49	0	0	0	0	2	0	6	0	0	0	0	0	0	0
T912I	1	13	0	0	2	1	0	0	0	0	0	7	0	0	10	0
Q913H	1	26	0	0	0	1	0	0	0	0	0	1	1	0	10	1
V915F	1	10	0	0	1	0	1	0	25	0	0	5	0	1	2	1
V915I	3	42	0	0	0	0	0	0	0	0	7	0	0	0	1	0
L922M	0	15	0	0	1	1	1	3	0	0	2	1	0	0	3	0
L922F	24	127	0	0	0	0	0	0	0	0	0	2	1	0	5	0
A924V	0	45	0	0	0	0	0	0	1	0	5	0	0	0	0	0
A924S	3	62	0	0	0	0	0	0	0	0	0	3	0	0	0	0
Q926H	8	11	0	0	1	1	0	0	0	0	0	0	0	0	0	0
S929T	2	535	0	0	0	0	0	0	0	0	0	3	0	0	0	0
S929I	28	149	0	0	0	3	0	0	0	0	0	1	0	0	0	0
A930V	80	147	0	0	0	1	0	0	0	0	0	2	0	0	7	0
I931V	3	15	0	0	0	0	0	0	0	0	0	0	0	0	0	0
G932C	1	25	0	0	0	0	1	1	0	0	1	1	1	1	3	0
G932V	2	17	0	0	0	1	0	1	0	0	0	0	0	0	0	0
G932S	3	285	0	0	0	1	0	0	0	0	0	2	0	0	0	0
G932D	0	10	1	1	4	2	4	5	0	1	4	3	0	2	3	0
I934V	0	14	0	0	0	0	0	0	0	0	0	3	0	0	0	0
I934L	1	10	1	1	0	2	0	1	0	0	1	0	0	1	1	0
I934M	5	26	0	0	0	0	0	0	0	0	1	0	1	1	2	1
D936H	35	260	0	0	0	0	0	0	0	0	0	1	0	0	0	0
D936N	63	522	0	0	0	0	0	1	0	0	0	2	0	1	0	0
D936V	1	88	0	0	0	0	0	0	0	0	0	0	0	0	0	0
D936E	0	20	0	0	1	7	2	0	0	0	0	1	0	0	2	2
D936G	6	32	0	0	0	0	0	0	0	0	0	0	0	0	0	0
D936Y	105	2706	0	0	1	0	0	0	0	0	0	0	0	0	0	0
S937L	3	38	0	0	0	7	0	0	0	0	0	3	0	0	0	0
L938F	37	554	0	0	0	4	369	1	0	0	4	4	0	0	0	0
L938I	8	73	0	0	0	0	0	0	12	0	2	0	0	0	3	0
S939F	201	2510	0	1	0	3	0	1	0	0	0	0	0	0	0	0
S939Y	1	19	0	0	0	1	1	1	1	0	0	2	0	0	0	0
S940F	42	763	0	1	0	0	0	1	0	0	3	2	0	0	5	0
S940A	1	19	0	0	0	1	0	0	0	0	1	1	0	0	0	1
T941A	7	175	0	0	0	1	0	0	1	0	0	1	0	0	0	0
T941S	0	10	0	0	0	0	0	0	0	0	0	0	0	0	0	0
T941I	4	31	0	0	0	1	1	0	1	0	0	3	0	0	0	0
A942V	2	42	0	0	0	0	1	0	0	0	0	1	0	0	0	0
A942S	1	169	234	649	11	829	0	0	0	0	0	0	0	0	14	0
A942T	0	121	1	0	0	3	1	0	0	0	9	0	1	0	0	1
S943P	2	269	0	0	0	0	0	0	0	0	0	0	0	0	0	0
S943I	5	81	0	0	0	0	0	0	1	1	11	0	0	0	1	0
S943G	1	12	0	0	0	2	0	0	0	0	0	1	0	0	5	0
S943R	1	22	1	0	1	0	1	0	1	0	1	1	0	0	3	0
S943T	1	11	0	0	0	0	0	0	0	0	0	0	0	0	0	0
L945F	0	26	0	1	0	0	0	1	0	0	0	0	0	1	2	0
G946E	1	40	0	1	0	2	1	1	1	1	8	4	1	1	2	1
G946R	0	12	0	1	0	4	0	2	0	0	15	0	0	0	6	0
G946V	14	155	1	0	1	1	0	0	0	1	0	4	0	62	2	2
K947R	0	53	0	0	0	0	0	0	0	0	0	5	1	0	0	0
L948I	4	25	0	0	0	0	0	0	1	0	0	0	0	0	0	0
Q949R	0	10	0	0	1	1	0	0	0	0	0	6	0	4	1	0
D950N	9	55	0	0	0	0	0	0	0	0	0	2	0	0	0	0
D950Y	2	55	0	0	1	2	0	0	0	0	0	2	1	0	0	0
D950A	1	16	1	0	0	2	0	0	0	0	0	1	0	41	1	0
D950H	55	798	0	0	0	1	0	0	0	0	0	0	0	0	0	0
V952F	1	14	1	0	0	1	1	1	0	0	1	2	1	1	1	0
V952I	1	24	0	0	0	1	0	0	0	0	0	0	0	0	0	1
Q954K	1	65	1	0	0	1	2	1	0	0	1	1	1	0	3	1
Q954L	2	10	0	0	0	0	0	0	0	0	0	2	0	0	0	0
N955H	0	12	0	0	0	1	0	0	0	0	1	0	0	0	1	1
Q957R	35	818	0	0	1	0	2	0	0	0	0	3	0	0	0	0
Q957L	12	641	0	0	0	0	0	0	0	0	0	0	0	0	0	0
Q957H	0	15	0	0	0	0	0	0	0	0	0	3	0	1	0	0
A958S	4	47	0	0	0	0	0	0	0	0	1	0	94	0	0	0
T961A	0	11	0	0	0	0	0	0	0	0	0	1	0	0	1	0
T961M	4	181	0	0	0	0	0	0	1	0	2	1	0	0	1	0
K964R	2	13	0	0	0	1	0	0	0	0	0	0	0	0	0	0
S967R	0	14	0	0	0	1	0	0	0	1	2	0	0	0	1	1
S967N	0	20	0	0	0	0	0	1	0	0	0	1	1	1	0	0
V976F	1	18	0	0	0	0	0	0	0	0	4	3	0	0	0	0
N978S	9	28	0	0	1	0	0	0	0	0	0	0	0	0	0	0
D979V	0	10	0	0	0	0	0	0	0	0	0	0	0	0	0	0
L981I	0	14	0	0	1	0	0	1	0	0	0	0	0	0	0	0
L981F	1	10	0	0	0	2	0	0	0	0	0	0	0	0	0	0
S982A	2520	222948	0	0	0	0	0	0	0	0	0	1	0	0	0	0
K986R	1	44	0	1	0	0	0	0	0	0	0	1	0	0	0	0
V987F	0	10	0	0	0	2	1	0	0	0	0	0	0	0	0	0
Q1005H	2	23	0	0	0	0	0	0	0	0	2	3	0	0	0	0
T1006I	13	297	0	0	0	5	0	0	0	0	0	3	0	0	0	0
T1009S	0	13	0	0	0	0	0	0	0	0	0	2	0	0	0	0
T1009I	6	76	0	20	1	4	0	0	0	0	0	5	69	1	5	0
R1014T	1	17	0	0	0	0	0	0	0	0	6	0	0	0	1	98
R1014K	11	31	0	0	0	1	0	0	0	0	0	0	0	1	1	1
A1016T	15	70	0	4	0	2	2	0	0	0	15	2	0	0	1	0
I1018V	0	68	0	0	0	0	0	0	0	0	0	2	0	0	4	0
A1020S	37	1503	0	0	0	0	0	0	0	0	0	4	0	0	1	0
A1020V	44	498	0	0	1	0	0	0	0	0	0	5	0	0	0	0
S1021F	0	61	0	0	0	0	0	0	0	0	0	0	0	0	0	0
S1021Y	0	16	0	0	0	0	1	0	0	0	1	3	0	1	1	0
A1022S	0	46	0	1	1	3	0	0	1	0	0	2	1	0	2	0
N1023S	13	71	0	0	0	0	0	0	0	0	0	1	0	0	0	0
L1024F	1	16	0	0	0	0	0	0	0	0	0	0	1	0	3	0
L1024R	0	13	0	0	0	0	0	1	0	0	1	2	1	2	0	0
A1026S	17	162	0	0	0	0	0	0	0	0	15	1	0	0	7	1
A1026T	0	12	62	1	0	0	1	0	0	0	0	0	0	0	0	0
T1027S	0	23	0	0	0	0	0	0	0	0	0	0	0	0	0	0
T1027I	65	1629	0	0	0	2	0	0	0	0	0	1	0	0	0	0
M1029I	1	61	0	0	0	0	0	0	2	0	7	2	0	100	1	1
S1030A	0	26	0	0	0	0	0	0	0	0	0	2	0	0	0	0
V1033A	2	17	0	1	0	2	0	0	1	0	1	1	0	2	4	0
G1035V	1	15	1	0	0	0	0	0	0	0	4	2	0	0	0	0
K1038R	2	21	0	0	0	0	0	0	0	0	0	2	0	1	16	1
R1039E	0	11	0	0	0	0	0	0	0	0	0	0	0	0	0	0
V1040F	86	313	12311	12868	8822	26281	30196	18815	18638	3653	1	0	0	1	0	1
V1040L	0	11	0	1	0	0	0	0	0	3	0	0	0	0	0	0
D1041I	0	11	0	0	0	0	0	0	0	0	0	0	0	0	0	0
D1041G	0	20	0	0	0	2	0	0	0	88	0	1	0	0	0	0
C1043V	0	11	0	0	0	0	0	0	0	0	0	0	0	0	0	0
G1044E	0	12	0	0	0	1	1	0	0	0	6	2	0	0	6	1
K1045Q	3	10	0	0	1	1	0	0	0	0	1	0	0	0	0	1
K1045R	1	69	0	25	0	0	0	0	0	0	0	1	0	0	6	1
K1045E	4	12	0	0	0	3	0	1	0	0	0	2	0	0	0	0
K1045N	4	99	0	1	0	3	1	0	0	0	0	0	0	1	1	0
L1049I	3	40	1	0	0	0	0	0	0	0	0	0	0	3	0	1
M1050I	17	261	1	0	0	0	0	0	0	0	0	0	0	2	2	0
F1052L	5	254	0	0	0	9	5	2	0	2	11	8	4	6	6	5
F1052I	0	10	0	0	0	0	0	0	0	0	0	0	0	0	0	0
Q1054S	0	19	0	0	0	0	0	0	0	0	0	0	0	0	0	0
S1055V	0	10	0	0	0	0	0	0	0	0	0	0	0	0	0	0
S1055A	1	10	1	0	0	1	1	0	0	0	1	1	0	0	1	0
S1055L	1	19	0	0	0	1	0	0	0	0	0	0	0	0	0	0
A1056V	1	50	0	0	0	4	0	1	0	0	0	0	0	0	1	0
A1056S	0	27	0	0	0	0	0	0	0	0	2	0	0	0	1	0
P1057T	0	10	0	0	1	2	1	0	0	0	0	1	0	1	4	0
H1058S	0	10	0	0	0	0	0	0	0	0	0	0	0	0	0	0
H1058Y	2	112	0	0	0	6	0	0	0	0	0	3	0	0	1	0
G1059W	0	10	0	0	0	0	0	0	0	0	0	0	0	0	0	0
V1060C	0	10	0	0	0	0	0	0	0	0	0	0	0	0	0	0
V1060I	2	18	0	0	0	2	0	0	0	0	1	0	0	0	0	0
V1061S	0	10	0	0	0	0	0	0	0	0	0	0	0	0	0	0
V1061I	2	14	0	0	0	0	0	1	0	0	0	0	0	0	4	0
F1062L	0	22	0	0	0	2	1	0	0	1	1	2	0	0	3	1
L1063F	53	696	0	0	0	0	1	0	0	0	0	2	0	0	7	0
H1064A	0	10	0	0	0	0	0	0	0	0	0	0	0	0	0	0
V1065C	0	10	0	0	0	0	0	0	0	0	0	0	0	0	0	0
V1065L	8	126	0	0	0	3	0	0	10	0	0	1	1	1	1	0
V1065A	1	25	0	1	1	0	4	0	0	0	1	0	0	0	6	0
T1066N	2	118	1	0	1	2	1	0	1	0	0	0	0	1	1	1
T1066A	0	14	0	0	2	0	1	2	2	0	0	0	0	0	2	0
T1066D	0	10	0	0	0	0	0	0	0	0	0	0	0	0	0	0
Y1067F	0	21	0	0	0	0	0	0	0	0	0	0	0	0	0	0
Y1067L	0	10	0	0	0	0	0	0	0	0	0	0	0	0	0	0
V1068L	0	21	0	0	0	0	0	0	0	0	0	1	0	0	0	0
V1068I	5	44	0	0	2	0	0	0	0	0	1	0	0	0	0	0
V1068A	1	16	2	1	4	0	0	1	1	0	5	0	0	0	1	0
V1068F	16	447	1	0	0	2	0	0	0	0	1	0	0	0	1	0
V1068C	0	10	0	0	0	0	0	0	0	0	0	0	0	0	0	0
P1069S	5	262	0	0	0	0	1	2	0	0	0	0	0	0	8	0
A1070S	54	422	0	0	0	0	0	0	0	0	0	2	0	74	0	0
A1070V	85	416	0	0	0	0	0	0	0	0	0	2	0	0	0	0
Q1071R	3	16	0	0	0	0	1	0	0	0	0	0	0	1	0	0
Q1071H	6	83	0	0	0	0	1	0	0	0	0	0	1	1	0	0
Q1071L	55	1177	0	0	2	0	0	0	0	0	0	1	0	0	0	0
E1072K	0	20	0	0	0	0	0	0	0	0	0	0	0	0	0	0
E1072Q	2	27	0	0	0	0	0	0	0	0	0	1	0	0	0	0
K1073M	6	40	0	0	0	0	1	0	0	0	0	2	0	0	0	0
K1073E	2	41	0	1	0	4	0	1	0	0	1	3	1	0	10	0
K1073R	3	16	0	0	0	0	0	0	0	0	1	1	1	1	1	0
K1073N	66	1502	0	0	0	2	0	0	0	0	0	4	0	1	2	0
K1073T	5	818	1	0	1	2	0	0	0	0	0	3	0	0	0	0
N1074B	0	24	0	0	0	0	0	0	0	0	0	0	0	0	0	0
N1074K	0	12	0	0	1	1	0	0	0	0	3	0	2	0	1	0
N1074Y	0	24	0	0	0	0	0	0	0	0	1	1	0	0	0	0
N1074D	3	58	0	0	0	0	0	0	0	0	1	0	0	0	1	0
F1075V	0	13	1	0	1	0	0	1	1	0	0	0	1	0	0	1
F1075L	0	20	1	1	0	0	0	1	0	0	1	0	1	0	0	0
T1076I	1	47	0	0	0	0	0	0	0	0	0	1	0	0	1	0
T1076S	3	27	0	0	0	0	0	0	0	0	0	2	0	0	0	0
T1077N	0	10	0	0	1	1	0	0	1	0	2	0	1	0	2	0
T1077A	0	45	0	0	0	0	0	0	0	0	0	0	0	0	1	0
T1077I	1	15	0	10	0	0	0	0	0	0	0	1	0	0	0	0
A1078V	30	227	0	0	0	2	0	2	0	0	1	0	0	0	7	0
A1078T	46	221	2	0	0	0	1	1	0	0	1	2	1	1	0	0
A1078S	107	2418	0	0	0	0	0	0	0	0	0	3	4	0	0	1
P1079S	11	207	0	0	0	0	0	0	0	0	0	1	0	0	2	0
P1079T	1	30	0	0	0	1	1	1	2	0	0	0	1	2	8	1
I1081V	1	39	1	0	0	0	2	2	0	0	1	0	0	0	1	0
H1083Y	13	120	175	512	11	4	1	0	0	0	0	2	0	0	0	0
H1083Q	20	27	0	0	0	0	0	0	0	0	0	0	0	0	0	0
D1084A	0	15	0	0	0	0	0	0	0	0	0	0	0	0	0	0
D1084N	0	21	1	1	0	0	0	0	0	0	11	1	0	0	7	0
D1084E	1	57	1	0	0	1	0	1	1	0	1	3	0	1	1	2
D1084Y	12	648	0	1	0	0	0	0	0	0	0	0	1	0	1	0
D1084G	1	100	0	0	0	0	0	0	0	0	2	0	0	0	1	0
G1085V	2	17	0	0	0	3	1	0	0	0	3	3	0	2	0	0
G1085E	3	52	0	1	0	1	1	1	0	0	2	5	0	2	6	1
G1085A	0	252	0	0	0	0	0	1	0	0	0	1	0	0	1	0
G1085R	7	70	0	0	0	0	1	0	0	0	0	3	0	1	0	0
K1086E	3	11	0	0	0	0	0	0	0	0	0	1	0	0	0	0
K1086R	0	15	0	0	0	0	0	0	0	0	0	1	1	0	9	0
A1087V	2	15	0	0	2	1	1	0	1	0	0	3	0	0	11	0
A1087G	80	108	0	0	0	0	0	0	0	0	0	0	0	0	0	0
A1087S	8	237	0	0	0	0	0	0	0	0	0	2	0	0	0	0
H1088R	1	22	0	0	0	0	0	1	1	0	11	1	0	0	1	0
H1088Y	1	91	0	1	0	0	0	0	1	0	10	0	0	0	1	0
P1090S	2	11	0	0	0	0	0	0	0	0	0	0	0	0	0	0
R1091H	26	88	1	0	0	0	0	0	11	0	6	0	1	1	10	0
R1091L	19	90	1	0	0	0	0	0	1	0	1	4	1	0	0	0
R1091C	2	36	0	0	0	0	0	0	15	0	0	6	0	0	8	0
E1092G	5	50	0	1	0	1	0	0	1	0	1	1	0	1	0	0
E1092A	3	10	0	0	0	0	0	0	0	0	0	0	0	0	0	0
E1092K	0	114	0	1	1	0	0	1	0	0	0	0	0	2	0	1
E1092D	1	14	0	0	0	3	0	1	0	0	1	3	0	0	0	0
V1094A	5	16	0	1	0	0	3	1	0	0	1	1	1	0	2	0
V1094I	12	52	0	0	0	0	0	0	0	0	19	2	0	0	2	0
F1095L	3	18	4	0	0	8	8	3	2	0	4	11	2	6	6	5
S1097T	1	29	0	0	0	0	0	0	0	0	0	0	0	0	2	0
S1097L	7	14	0	0	0	0	0	0	0	0	0	0	0	0	1	0
G1099V	2	10	0	0	0	0	0	0	0	0	1	0	0	0	0	0
G1099S	6	32	0	0	1	3	0	0	9	0	0	0	0	1	1	0
G1099D	1	130	1	1	45	41	0	4	2	0	28	17	6	0	25	2
T1100A	4	11	1	0	0	0	2	0	0	0	2	2	0	1	0	0
T1100I	2	14	0	0	0	2	0	50	0	0	0	0	0	0	0	0
H1101D	0	17	0	0	0	0	0	0	0	0	0	0	0	0	0	0
H1101Y	47	541	0	0	0	1	1	0	0	0	0	1	0	0	0	1
H1101Q	0	50	0	0	0	0	1	2	0	0	0	2	1	1	0	0
W1102F	0	27	0	0	0	0	0	0	0	0	0	0	0	0	0	0
W1102L	0	31	0	0	0	2	0	0	6	0	0	0	0	40	0	0
F1103L	4	21	3	1	1	5	0	2	1	0	18	2	2	2	3	0
F1103S	0	13	0	0	0	0	0	0	2	0	0	0	0	1	0	0
V1104L	53	834	0	1	0	0	0	0	0	0	1	3	0	0	0	1
V1104I	1	61	0	0	0	0	0	2	0	0	18	1	0	0	0	1
R1107K	1	13	0	0	0	1	0	1	0	1	1	2	0	2	2	0
R1107G	0	10	0	0	0	0	1	0	0	0	0	2	2	2	0	0
R1107S	12	75	1	0	0	0	1	0	0	0	0	2	1	2	1	0
N1108Y	0	10	0	0	0	0	0	0	0	0	0	0	0	0	0	0
F1109L	2	35	0	1	1	4	0	0	0	0	6	3	1	1	5	0
F1109I	7	20	0	0	0	0	0	0	0	0	0	1	0	0	0	1
E1111A	4	14	0	0	0	0	0	1	0	0	0	0	0	0	0	0
E1111Q	22	181	0	0	0	0	0	0	0	0	0	1	0	0	0	0
E1111K	20	121	0	0	1	0	2	0	0	0	0	1	0	1	4	0
P1112Q	2	25	0	0	0	0	1	0	0	0	4	2	1	3	0	1
P1112L	17	71	0	0	0	0	0	0	1	0	2	1	0	0	0	0
P1112S	5	38	0	0	0	0	0	0	1	0	11	0	0	0	0	0
Q1113K	0	43	0	0	0	1	0	0	1	0	0	0	1	1	1	0
I1114V	3	31	0	1	0	0	0	0	0	0	0	3	0	0	0	0
I1114T	13	119	0	0	0	0	0	0	0	0	1	1	0	0	0	0
I1114L	9	35	1	0	0	0	1	0	0	0	1	1	0	0	2	1
I1114M	0	11	0	0	0	0	0	0	0	0	0	0	0	0	0	0
I1115V	2	13	0	0	0	0	0	0	0	0	0	0	0	0	0	0
T1116I	1	13	0	0	0	0	0	0	0	1	0	2	0	0	9	0
T1116S	0	28	0	0	0	0	0	0	0	0	0	0	0	0	0	0
T1116N	15	83	0	0	1	2	0	0	0	0	0	0	2	2	0	0
T1117I	110	846	0	0	1	2	0	0	0	0	8	1	0	0	0	0
T1117R	0	12	0	0	0	0	0	0	0	0	0	0	0	0	0	0
D1118Y	50	511	0	0	1	0	0	0	0	0	1	0	0	1	0	1
D1118V	0	20	0	0	0	0	0	0	0	0	0	0	0	0	0	0
D1118H	2524	222582	0	0	0	0	0	0	0	0	0	0	0	0	0	0
T1120S	3	22	0	0	0	0	0	0	0	0	0	0	0	0	0	0
T1120I	12	122	0	0	1	2	0	0	0	0	1	3	0	0	8	0
F1121L	20	173	1	0	1	1	1	2	1	0	2	3	2	45	16	0
V1122L	40	845	0	0	2	2	0	0	0	0	0	1	0	0	0	0
V1122M	16	30	0	0	0	1	0	0	0	0	0	0	0	1	0	0
G1124C	3	28	0	0	1	0	0	1	0	0	0	1	0	0	1	0
G1124V	191	512	0	0	3	6	1	353	101	0	1	2	89	0	8	0
G1124S	0	86	0	0	0	3	0	1	1	0	1	1	1	1	0	0
N1125D	2	69	0	0	0	0	0	0	0	0	0	1	0	0	0	0
D1127A	0	15	0	0	0	1	0	0	0	0	0	0	0	1	0	0
D1127G	1	38	0	0	0	0	0	0	0	0	0	0	0	0	0	0
D1127E	2	12	1	0	0	0	0	1	19	0	1	1	0	1	1	0
D1127Y	3	15	0	0	0	0	0	0	0	0	0	0	0	0	0	0
V1128I	1	28	0	0	0	0	0	1	0	0	8	0	1	1	0	0
V1129L	2	28	0	0	0	1	0	0	1	0	0	0	0	0	4	0
V1129I	0	111	0	0	0	0	2	0	0	0	0	0	1	1	1	0
I1130M	6	59	3	0	1	3	0	0	0	0	0	0	0	1	0	0
I1130V	2	11	0	0	1	0	0	0	0	0	0	0	0	0	0	0
I1130L	6	20	0	0	1	1	0	0	0	0	1	1	1	1	0	0
I1132T	0	13	0	0	0	1	0	0	0	0	0	1	0	1	0	0
I1132V	11	105	0	0	0	0	0	1	0	0	0	0	0	0	6	0
V1133I	0	22	0	0	0	0	0	0	0	0	19	0	0	1	0	0
V1133F	5	115	0	0	0	0	0	0	0	0	0	6	0	1	1	0
V1133L	2	30	0	0	0	0	0	0	0	0	0	1	0	0	3	0
V1133A	16	98	0	0	0	0	0	1	0	0	5	0	0	0	1	0
T1136I	4	11	0	0	0	0	0	0	0	0	0	1	163	0	0	0
D1139Y	5	46	0	0	0	0	1	2	0	0	3	6	0	3	4	0
D1139H	7	103	0	0	0	0	0	0	0	0	0	0	0	0	0	0
D1139N	15	150	1	3	1	0	1	0	0	0	1	1	0	2	4	3
L1141F	13	29	0	0	0	0	0	1	0	0	1	1	0	1	0	0
Q1142L	2	10	0	0	0	0	0	0	0	0	0	0	0	0	1	0
P1143L	2	47	0	0	0	2	0	0	0	0	14	0	0	0	0	0
P1143S	2	14	0	0	0	0	0	0	0	0	10	5	0	0	10	0
E1144Q	68	216	0	0	0	0	0	0	0	0	0	0	0	0	0	0
E1144A	5	18	0	0	0	0	0	1	0	0	0	0	0	0	0	0
D1146Y	5	108	0	1	0	1	0	0	0	0	0	4	0	0	0	0
D1146E	2	22	0	0	0	0	1	0	0	1	0	0	0	0	0	0
D1146N	0	20	0	0	0	0	0	0	0	0	1	1	0	2	0	2
D1146G	0	19	1	0	0	0	2	1	0	0	0	2	1	1	3	0
D1146H	5	181	0	0	0	0	0	0	0	0	0	2	0	0	0	0
S1147L	5	306	0	0	2	1	0	0	0	0	0	4	2	0	2	0
K1149R	1	31	0	0	1	0	0	0	0	0	0	1	1	0	0	0
E1150D	4	69	1	0	0	1	0	0	0	0	0	3	0	1	1	0
E1150K	1	22	0	0	0	2	0	0	0	0	11	0	0	0	0	0
E1151D	3	34	1	1	0	2	0	0	10	0	1	3	1	0	0	1
D1153Y	35	346	0	0	1	2	0	0	0	0	0	2	0	0	0	0
D1153G	8	29	0	0	0	2	0	0	0	0	0	0	0	0	1	0
Y1155F	6	197	0	0	0	0	0	0	0	0	0	1	0	0	0	1
Y1155H	0	15	0	0	0	0	0	0	0	0	0	0	0	0	0	0
F1156L	1	24	0	0	2	0	0	1	1	0	2	2	1	1	5	2
K1157R	0	38	0	0	2	0	0	0	0	0	0	1	0	0	0	0
K1157N	0	35	0	0	0	0	0	0	0	0	1	2	0	0	2	0
H1159R	1	25	0	0	0	0	0	0	0	0	0	2	0	0	0	0
H1159Y	8	230	0	0	0	2	2	0	11	0	0	2	0	0	1	0
H1159L	0	15	0	0	0	0	0	0	0	0	0	0	0	0	0	0
T1160I	0	13	1	0	0	0	0	0	0	0	1	0	0	0	0	0
P1162L	26	575	0	0	0	19	0	1	0	0	6	3	0	0	18	0
P1162Q	2	13	1	0	0	3	0	0	1	0	0	0	1	1	1	1
P1162S	64	967	0	0	0	3	1	0	0	0	28	7	0	0	18	0
P1162A	1	24	0	0	0	0	0	0	0	0	0	0	0	0	0	0
P1162R	2	537	0	0	0	0	0	0	0	0	0	0	0	0	4	0
D1163G	11	33	1	0	2	0	0	1	0	0	0	0	0	0	0	0
D1163V	4	33	0	0	0	0	0	0	0	0	0	0	0	0	0	0
D1163Y	39	3386	0	0	0	0	1	1	2	0	17	8	0	2	1	1
D1163N	2	26	0	0	2	0	0	1	0	0	1	0	1	0	0	0
D1163A	3	17	0	0	0	0	0	0	0	0	0	0	0	0	1	0
V1164I	31	68	0	0	0	5	0	0	0	0	0	0	0	0	0	1
V1164F	34	64	0	0	1	0	0	0	0	1	0	1	0	1	1	0
D1165G	0	35	0	1	0	0	1	2	0	0	5	0	0	0	0	0
D1165N	4	10	1	0	0	1	1	0	0	0	0	0	2	0	1	0
D1165Y	1	53	0	0	0	0	0	0	0	0	2	0	0	0	0	0
G1167V	84	2315	0	1	0	2	0	0	0	0	0	1	0	1	0	0
G1167D	0	20	0	0	0	0	0	0	0	0	0	0	0	1	0	0
G1167F	0	35	0	0	0	0	0	0	0	0	0	0	0	0	0	0
G1167A	104	408	0	0	0	0	0	0	0	0	0	0	0	0	0	0
G1167R	0	26	0	0	2	0	0	0	0	0	0	2	0	0	1	0
G1167S	1	12	0	0	0	0	0	1	0	0	1	1	0	0	0	0
D1168G	39	492	1	1	1	3	3	1	1	0	2	2	0	2	1	1
I1169V	1	15	0	0	0	0	0	0	0	0	0	0	1	0	0	0
I1169L	0	38	1	1	0	3	1	2	0	0	3	1	1	0	1	0
I1169F	3	25	0	0	0	0	0	0	0	0	0	0	0	1	0	0
S1170F	1	22	0	0	0	0	0	1	0	0	0	2	0	0	0	0
G1171V	2	47	0	0	0	2	0	0	0	0	0	0	0	0	0	0
G1171S	4	75	0	0	2	1	0	1	0	0	2	2	1	0	1	2
G1171D	2	30	4	1	5	3	3	7	3	0	4	2	1	4	10	1
I1172V	2	42	0	0	0	0	1	0	0	0	0	0	0	0	0	43
N1173D	0	14	1	1	2	0	3	3	4	0	5	3	2	1	7	0
A1174S	3	21	0	0	0	0	0	0	0	0	0	1	0	0	0	0
A1174V	23	283	0	46	1	0	0	0	0	0	1	2	0	0	0	0
V1176F	435	5137	0	0	0	0	0	0	0	0	1	2	0	0	0	0
V1177L	2	50	0	0	0	1	0	0	0	0	1	3	0	1	0	0
V1177I	0	452	0	0	1	1	0	2	0	0	8	0	0	0	0	0
N1178D	1	87	0	0	0	0	0	0	0	0	0	1	0	0	5	1
Q1180K	1	31	0	49	0	0	0	1	0	0	0	0	0	1	0	0
K1181E	2	15	0	0	3	1	0	0	0	1	0	3	0	0	0	0
K1181N	0	17	0	0	1	1	0	0	2	0	10	3	1	1	1	1
K1181T	0	17	0	0	0	1	1	1	1	0	1	1	1	0	0	0
K1181R	1	49	0	0	0	0	0	0	0	0	3	2	1	0	0	1
E1182Q	5	50	0	0	1	0	0	0	0	0	0	5	0	0	0	0
E1182K	0	12	0	0	0	0	1	0	0	0	0	0	0	0	0	0
E1182D	10	36	0	0	1	0	1	0	4	0	16	4	1	1	1	0
I1183V	2	19	0	1	0	11	0	2	0	0	1	0	0	1	7	0
I1183L	0	14	0	0	0	1	0	0	1	1	1	1	0	0	0	1
D1184Y	5	26	0	0	0	0	0	0	0	0	0	0	0	0	0	1
D1184G	0	40	0	0	0	0	2	1	0	0	0	0	0	0	0	0
D1184T	0	10	0	0	0	0	0	0	0	0	0	0	0	0	0	0
D1184N	2	21	0	0	0	1	0	0	9	0	0	1	0	2	2	0
R1185H	5	35	1	1	1	0	0	5	1	10	3	0	0	2	2	2
R1185C	2	57	0	0	0	0	0	1	0	0	0	0	1	0	8	0
N1187S	1	63	0	1	0	0	0	0	1	0	0	2	0	0	0	0
N1187D	1	30	4	2	1	0	2	3	3	0	3	0	0	1	4	0
N1187Y	42	215	0	0	0	0	0	0	0	0	1	0	0	0	0	0
N1187T	0	47	0	1	1	1	0	1	1	0	0	0	1	1	1	0
E1188A	0	10	0	0	0	0	0	0	0	0	0	2	0	0	0	0
E1188D	1	106	0	0	0	1	1	0	0	1	1	2	0	0	2	0
V1189F	1	13	0	0	0	1	0	0	13	0	1	0	0	0	7	0
V1189I	5	45	0	0	0	0	1	0	0	0	5	0	0	0	0	0
A1190S	0	34	0	0	0	1	0	0	0	0	1	0	0	0	0	0
K1191N	877	2472	0	0	2	0	0	0	52	0	0	3	0	0	0	0
N1192D	1	11	1	0	0	0	1	0	1	0	2	0	0	0	3	0
N1192T	17	32	0	0	0	1	0	0	0	0	0	0	0	1	0	0
N1192S	2	13	0	0	0	0	0	0	0	0	0	3	0	0	0	0
N1194Y	0	10	0	0	1	0	0	0	0	0	1	0	0	1	0	0
N1194H	0	10	0	0	0	0	0	0	1	0	2	1	1	0	1	1
E1195D	2	30	0	0	0	1	1	0	0	0	2	0	0	0	2	0
E1195G	1	22	1	0	0	2	3	1	3	0	6	0	1	0	6	1
E1195Q	5	202	0	0	0	0	0	0	0	0	0	1	0	0	0	0
D1199H	0	25	0	0	0	0	0	0	0	0	0	2	0	0	0	0
D1199Y	7	65	0	0	1	0	0	1	0	0	0	2	0	0	0	0
D1199G	0	18	0	0	0	0	0	1	0	0	0	1	0	0	0	2
D1199N	4	50	0	1	1	0	0	1	0	0	4	0	1	1	1	1
L1200F	1	99	0	0	1	3	0	0	1	0	2	1	0	0	4	0
Q1201R	5	20	1	2	4	2	2	2	2	1	4	6	2	3	12	0
Q1201H	10	138	0	0	0	1	0	1	0	0	2	0	0	1	0	0
Q1201K	16	144	0	0	0	1	0	0	0	1	2	1	0	0	12	0
E1202Q	201	798	0	0	0	0	0	0	0	0	0	0	0	0	0	0
E1202D	0	16	0	0	1	0	2	0	0	0	2	1	1	0	0	0
E1202K	2	18	0	0	0	0	0	0	0	0	0	0	0	2	1	0
E1202Z	0	17	0	0	0	0	0	0	0	0	0	0	0	0	0	0
E1202V	2	11	0	0	0	0	0	0	0	0	0	1	0	0	1	0
E1202G	2	15	0	0	0	0	0	1	0	0	0	0	1	0	0	0
L1203F	16	161	0	0	0	0	2	0	0	0	0	3	0	0	3	0
L1203I	1	10	0	0	1	1	2	0	1	0	0	1	0	1	2	0
K1205T	0	11	0	1	1	0	1	0	0	0	3	1	1	1	2	0
K1205N	11	122	0	0	0	0	0	0	0	0	0	1	0	1	0	0
K1205R	3	11	0	0	0	8	0	0	1	0	1	4	0	0	12	0
E1207D	9	271	0	0	0	0	0	0	0	0	25	2	1	0	0	0
Q1208H	31	325	0	0	0	1	0	69	1	0	0	1	1	1	0	1
Q1208E	1	13	0	0	0	0	0	0	0	0	0	0	0	0	0	0
I1210V	8	40	0	1	0	0	0	1	0	0	10	0	0	0	0	1
I1210T	3	23	0	0	0	0	0	0	9	0	0	0	0	0	0	0
I1216S	0	28	1	1	1	1	3	1	0	0	2	0	1	1	1	1
I1216V	5	54	0	0	0	0	1	0	0	0	0	1	0	0	1	0
I1216T	1	75	0	0	1	0	0	0	0	0	0	0	81	0	6	0
G1219C	55	1579	1	2	0	2	1	1	1	1	0	12	0	1	8	0
G1219V	38	973	2	0	1	2	0	0	1	0	1	5	2	1	1	3
G1219S	1	39	0	0	0	1	0	1	1	0	0	1	0	0	0	0
G1219A	1	18	0	0	0	0	0	0	0	0	0	0	0	0	0	0
F1220L	2	12	2	0	0	10	0	1	0	0	2	4	1	1	2	0
I1221T	2	34	0	0	0	0	0	0	0	0	0	0	0	0	0	0
I1221M	2	13	0	1	0	0	0	0	0	0	0	1	0	0	0	0
A1222V	1	12	0	0	2	0	0	1	0	0	0	0	0	1	0	0
G1223S	2	201	0	0	0	1	1	2	0	0	8	1	0	0	0	2
L1224M	0	12	0	0	0	0	0	0	0	0	0	0	0	0	0	0
L1224S	8	40	0	0	0	0	2	0	0	0	1	1	0	0	0	0
L1224F	3	650	46	0	0	0	0	0	0	0	0	1	0	0	0	1
I1225L	0	11	0	0	0	0	0	0	0	0	1	3	0	0	1	0
I1225V	1	42	1	0	0	0	0	0	0	0	0	0	0	0	4	0
I1225F	0	244	0	0	0	0	0	0	3	0	0	0	0	0	0	0
A1226V	0	19	0	0	0	0	0	0	0	0	0	1	0	1	2	0
I1227M	0	153	1	0	0	0	0	1	0	0	0	0	0	0	1	0
V1228A	1	63	0	1	3	0	1	0	1	0	0	0	0	1	1	1
V1228L	400	2035	0	0	0	0	0	1	6	0	3	5	0	0	2	0
V1228I	10	60	1	0	1	1	0	1	0	0	0	0	0	0	0	0
M1229V	4	17	0	0	0	0	0	0	0	1	0	0	0	0	0	0
M1229T	1	228	0	0	0	0	0	0	0	0	0	0	0	0	0	0
M1229I	116	1033	0	0	0	1	1	0	0	0	0	2	0	2	5	0
M1229L	6	118	1	0	0	5	2	0	0	0	1	1	1	2	1	1
V1230A	3	18	1	0	0	0	0	0	5	0	0	1	2	2	0	0
V1230M	2	11	0	0	0	0	0	0	0	0	0	0	1	1	0	0
V1230L	6	99	1	1	0	1	1	1	0	0	1	1	0	0	4	0
T1231A	6	125	1	0	2	0	0	1	1	0	4	2	0	2	0	0
T1231I	4	42	0	0	0	0	1	0	0	0	1	0	0	0	0	0
I1232T	1	18	0	0	0	0	0	0	0	0	0	2	0	0	0	0
I1232V	0	29	0	0	0	3	0	0	0	0	0	1	0	0	7	0
I1232F	4	23	0	0	0	0	1	0	0	0	0	0	0	0	0	0
I1232L	4	35	0	0	0	1	1	0	1	0	0	0	0	0	1	0
M1233V	1	41	0	0	0	0	61	0	1	0	1	0	0	0	0	0
M1233L	8	24	0	0	0	0	0	0	0	0	0	0	1	1	0	0
M1233T	2	31	0	0	0	0	0	0	0	0	1	0	0	0	0	0
M1233I	2	20	0	0	1	1	0	2	0	0	1	2	0	2	1	0
L1234I	0	80	0	0	0	0	0	1	0	0	0	0	0	0	0	0
L1234F	3	14	0	0	0	0	0	1	11	0	0	1	0	0	0	0
C1235F	39	482	0	0	0	0	0	0	0	0	1	4	0	0	0	0
C1236F	6	87	0	0	0	1	0	0	0	0	0	0	0	1	1	0
C1236S	43	129	0	0	0	0	1	0	0	0	0	2	1	0	0	0
M1237I	128	1056	1	0	0	0	1	1	0	0	0	6	1	1	70	2
M1237V	13	84	0	1	0	0	3	0	0	0	1	0	0	0	1	1
M1237T	1	476	0	0	0	0	0	0	0	0	1	1	0	0	0	0
M1237L	0	12	33	0	0	1	0	0	0	0	0	0	0	1	1	0
T1238N	1	13	0	0	1	1	1	0	0	1	2	2	1	0	2	2
T1238I	9	163	2	0	0	1	0	0	1	0	2	3	0	2	0	0
S1239G	2	16	0	2	1	0	3	0	1	0	1	1	0	1	1	0
S1239T	8	40	0	0	0	0	0	0	0	0	0	0	0	0	0	0
C1240F	0	41	0	0	0	0	1	0	0	0	1	1	0	0	5	0
C1241F	0	10	0	0	0	2	0	0	0	13	0	3	0	0	0	0
S1242I	9	93	0	2	1	1	0	0	1	0	1	3	0	1	0	2
S1242G	1	22	0	1	0	1	1	1	2	0	0	0	0	2	1	0
S1242T	1	15	0	0	0	0	0	0	0	0	0	1	0	0	0	0
C1243F	25	330	0	0	1	4	1	0	0	0	1	2	0	1	0	0
C1243Y	3	22	0	0	0	7	0	0	0	0	1	0	0	1	0	0
L1244I	2	31	1	0	0	4	0	0	0	0	1	0	0	2	0	1
L1244F	7	70	0	0	0	0	0	0	0	0	0	0	0	0	0	0
L1244P	2	14	0	0	0	0	0	0	0	0	0	1	0	0	7	0
K1245N	5	48	0	1	0	0	3	0	0	20	3	1	0	0	1	2
K1245R	4	30	1	1	0	0	0	0	0	0	2	1	0	1	0	0
G1246D	0	10	1	2	0	1	3	0	2	1	1	1	0	1	0	0
G1246S	0	38	0	0	0	0	0	1	0	0	1	1	0	3	8	0
C1247Y	1	23	1	0	3	1	0	1	0	0	10	1	0	2	0	0
C1247S	3	16	0	0	0	0	2	1	0	0	0	0	0	2	0	0
C1247F	14	530	0	0	0	1	0	0	0	0	0	7	1	1	5	0
C1248Y	0	14	1	0	0	0	0	1	1	0	0	0	0	0	0	1
C1248F	9	121	0	0	0	1	1	1	0	0	1	1	0	2	0	1
C1248S	0	11	0	0	0	0	0	0	0	0	0	1	1	0	1	0
C1248R	4	12	1	2	0	0	4	2	2	0	0	1	1	1	1	1
S1249P	1	13	0	0	0	0	4	0	0	0	1	0	1	2	0	0
S1249Y	0	16	0	1	0	1	1	0	0	0	0	2	0	0	0	0
C1250F	18	420	0	0	0	1	1	0	0	0	0	0	0	0	0	1
C1250Y	5	18	0	1	2	0	0	1	1	0	0	1	0	1	0	0
G1251R	10	42	0	0	0	0	1	2	1	0	7	1	2	0	0	0
G1251E	1	15	0	1	0	0	0	0	3	0	2	2	1	2	1	2
G1251V	8	389	0	0	0	1	1	1	0	0	0	1	0	1	0	0
S1252C	0	70	0	0	0	0	0	0	0	0	0	0	0	0	0	0
S1252P	3	143	0	1	1	0	0	0	0	0	0	1	0	0	0	0
S1252F	76	1155	0	0	0	3	0	0	0	0	6	0	0	1	0	0
S1252Y	0	29	0	0	0	0	0	0	0	0	1	0	2	1	2	0
C1253F	0	416	0	0	1	0	0	0	0	0	0	0	0	0	0	0
C1254F	3	77	0	0	1	0	0	0	0	0	0	2	0	0	0	1
K1255R	0	81	1	1	0	2	1	2	4	0	2	1	0	0	6	0
D1257E	0	14	0	0	0	4	2	0	0	0	0	1	0	0	0	0
E1258Q	1	13	0	0	0	0	0	0	0	0	0	0	0	0	0	0
E1258V	0	35	0	0	0	0	0	0	0	0	0	0	0	0	0	0
E1258D	5	40	0	0	0	1	2	0	0	0	2	1	0	0	0	0
D1259H	2	20	0	0	0	0	0	0	0	0	0	0	0	0	0	0
D1259Y	10	258	0	0	1	0	1	0	0	0	0	0	0	0	0	0
D1260E	5	32	0	0	0	0	0	0	0	0	0	0	0	1	1	0
D1260N	15	134	0	1	1	0	2	2	0	0	3	1	0	0	1	0
D1260H	2	31	1	0	0	0	0	0	0	0	0	3	1	0	0	0
D1260Y	29	281	1	0	0	1	0	0	2	0	0	0	0	0	9	0
S1261P	0	10	0	0	0	4	2	0	0	0	0	3	0	0	1	0
S1261F	21	63	0	0	0	0	0	0	0	0	0	0	0	0	0	0
E1262G	0	12	5	0	0	0	2	0	0	0	0	1	0	0	1	0
E1262A	1	12	0	0	0	0	0	0	0	0	0	0	0	0	1	0
E1262D	1	23	0	0	0	0	1	0	0	0	1	0	0	0	1	1
E1262K	2	21	0	0	0	0	1	0	0	0	2	2	1	1	0	1
P1263S	1	34	0	1	1	0	0	0	0	0	3	0	0	0	2	0
P1263Q	1	23	0	0	1	0	0	0	0	0	1	1	2	0	2	2
P1263T	0	89	0	0	0	1	1	0	1	0	0	0	1	0	0	1
P1263L	118	1468	1	1	2	7	0	0	1	0	17	4	0	1	7	2
P1263R	0	193	0	0	0	0	0	0	0	0	1	0	0	0	0	0
V1264L	149	1124	2	0	0	0	2	1	0	0	3	9	2	27	2	0
V1264F	2	21	0	0	0	0	0	0	0	0	0	0	0	0	0	0
V1264M	2	16	0	0	0	0	0	0	1	0	11	1	0	1	1	0
L1265F	0	64	1	0	0	0	1	0	0	0	0	0	0	0	1	1
L1265P	1	12	0	0	1	0	1	0	0	0	1	1	0	0	0	0
K1266R	8	72	0	1	0	2	0	0	1	0	8	1	0	0	0	0
G1267V	4	35	4	2	2	1	0	0	0	0	0	3	0	1	5	0
G1267R	1	73	0	0	0	1	0	1	0	0	0	0	0	0	1	1
V1268A	0	14	1	0	0	0	2	1	0	0	2	1	0	0	0	0
V1268I	3	127	0	0	0	0	1	0	0	0	0	0	0	1	0	1
H1271Y	0	11	0	0	0	5	0	0	0	0	0	2	0	0	0	0
Y1272H	0	60	0	0	0	1	1	0	2	0	1	0	0	0	2	1
Y1272F	0	21	0	0	0	0	0	0	0	0	0	0	0	0	1	0

## Sheet: S10
Table S10 Information of missense mutations within the top 30 abundant haplotypes of all samples.
Domains	Nucleic acid variations	Amino acid variations
NTD	A443C;A461G;A544G;A546T;A606T;A620G;A644G;G656T;A813T;A911G;C145T;C205T;C227T;C341T;C471A;C59T;C623T;C779T;C77T;C863T;C877T;C883T;C905T;G162T;G224A;G224C;G265T;G388T;G425A;G456T;G637T;G655A;G664T;G682T;G695C;G782A;G868C;G868T;G892C;G909T;T107C;T140G;T185G;T190A;T470C;T47C;T47G;T495G;T555G;T580G;T823C;	G219V;A222S;A260V;A288V;D215G;D228Y;D290H;D290Y;E154G;E298Q;F157L;F157S;F194V;F275L;G142D;G219S;G232A;G261D;G75A;G75D;G89C;H207R;H49Y;H69Y;K182E;K182N;K202N;K304R;L293F;L303F;L54F;N148T;N165K;N185K;P26L;P295S;Q271H;T114I;T208M;T20I;T302M;T76I;V130F;V16A;V16G;V213L;V36A;V47G;V62G;W152C;W64R;
RBD	A1153C;A1162G;A1384C;A1386C;C1055T;G1037A;G1082T;G1087A;G1099T;G1144T;G1211T;G1223T;G1297T;G1337T;G1397A;G1426T;T1057C;T1111G;T1129C;T1174C;T1327C;T1522C;T1544G;T1557G;	A352V;A363T;C361F;F377L;F392L;F515C;G404V;G446V;K462Q;G476C;H519Q;K462N;N388D;R346K;R408I;R466K;S371A;S443P;T385P;V367F;V382L;V433F;W353R;Y508H;
S1/S2	C2047T;G2048A;G2054T;	R683Q;R683W;R685L;
HR1	A2734G;A2858G;A2905G;T2910G;C2812T;C2873A;C2947T;G2743T;G2824T;G2872T;G2912A;T2732C;T2813C;	A942S;A958D;A958S;F970L;G971D;L938F;L938P;N953S;N969D;R983C;T912A;V911A;V915F;
CH	G2971A;G2995T;G3012T;T3002G;	G999C;L1001R;L1004F;V991M;
CD	A3292G;A3400C;C3247T;C3299T;C3407T;G3296A;G3306T;G3320T;G3371T;T3265C;T3266G;T3284C;T3284G;T3307G;	F1089C;F1089L;F1095C;F1095S;F1103V;G1099D;G1124V;H1083Y;N1098D;N1134H;R1107M;T1100I;T1136I;W1102C;
HR2	A3514G;A3571G;A3575T;A3584C;C3521T;C3538A;G3554A;G3573T;T3536C;	A1174V;E1195A;I1172V;I1179T;K1191E;K1191N;N1192I;Q1180K;R1185H;
TM&CT	G3624T;G3650T;G3651T;G3672T;G3711C;G3716T;G3722T;G3735T;G3769T;T3640C;T3647C;T3701C;T3767G;	C1241F;D1257Y;F1256C;I1216T;K1245N;L1224F;L1234P;M1237I;Q1208H;S1239I;W1214R;W1217C;W1217L;
Others	C35T;G1600T;G2396T;G3118T;T1978C;T2400A;A1605T;A1841G;A2128G;A2200G;A2252G;A2328T;A2351G;A2432G;A2437G;A2605G;A2684T;A2702G;A3083T;A3122G;A3215G;A41T;C1640T;C1718T;C1796T;C1919T;C1993T;C2081T;C2102T;C2282T;C2293T;C2333A;C2333T;C2372T;C2434T;C2521T;C2636T;C2648T;C3026T;C3475A;C3484T;C964G;G1599T;G1600A;G1600T;G1749T;G1781T;G1843C;G1943T;G1966T;G1983C;G2000A;G2000C;G2006C;G2031T;G2101T;G2306A;G2314…	F800L;G799V;S12F;V1040F;V534F;Y660H;K535N;D614G;N710D;T734A;N751S;K776N;Q784R;K811R;S813G;M869V;Q895L;Q901R;K1028I;D1041G;E1072G;Q14L;T547I;T573I;T599I;S640F;P665S;A694V;A701V;T761I;R765C;T778N;T778I;T791I;P812S;L841F;A879V;T883I;T1009I;H1159N;P1162S;P322A;L533F;V534I;V534F;E583D;G594V;V615L;G648V;V656F;E661D;G667D;G667A;G669A;Q677H;A701S;G769E;V772F;G799D;L8F;M900I;R1014T;A1015T;A1026T;M1029I;G1…
NTD, N-terminal domain; RBD, receptor-binding domain; S1/S2, protease cleavage site; HR1, heptad repeat 1; CH, central helix; CD, connector domain; HR2, heptad repeat 2; TM, transmembrane domain; CT, cytoplasmic tail; Others, other regions of the spike gene.

[truncated: 2 more sheets: S11, Reference list]
